# Supplementary material for: Facilitating identification of minimal protein binding domains by cross-linking mass spectrometry
Source: Sci Rep. 2017 Oct 18;7:13453. doi: 10.1038/s41598-017-13663-y (PMC5647383; doi:10.1038/s41598-017-13663-y)
Supplement: Supplementary file 2 — Dataset 1 [file 41598_2017_13663_MOESM2_ESM.xlsx]

## Sheet: Description
Table of contents	Column description
1. Table of contents and column description	1. index, the software generated number for spectra annotation
2. All cross-links identified in the complex formed by MICAL3, ELKS and Rab8A	2. file_name, the name of the searched mgf file
3. All cross-links identified in the complex formed by SLAIN2, CALSP2 and ch-TOG	3. XL_type, inter: a cross-link originated from two proteins with different names; intra: a cross-link between two proteins with the same name
4. Additional cross-links involved in GFP-tagged MICAL3 or GFP-tagged SLAIN2	4. scan, the scan number
	5. charge, the charge state of the precursor
	6. precursor mass, the monoisotopic neutral mass of the precursor
	7. spectra_num, the PSM number of the unique cross-link identification
	8. peptide_a/peptide_b, the peptide a/b sequence
	9. xl_a/xl_b, the cross-linked residue number of the peptide
	10. pep_pos_a/pep_pos_b, the location of the peptide in the protein
	11. protein_a/protein_b, the name of protein a/b
	12. mass_a/mass_b, the monoisotopic neutral mass of the peptide
	13. n_score_a/n_score_b, the n_score of peptide a/b
	14. n_score_a_MS2_MS3/n_score_b_MS2_MS3, the combined MS2 and MS3 n_score of peptide a/b
	15. FDR cutoff, the FDR cutoff used to identify cross-links
	16. Cα-Cα distance, the Cα-Cα distances of cross-linked residues measured on high-resolution structures if available

## Sheet: MICAL3_ELKS_Rab8
index	file_name	scan	charge	precursor_mass	spectra_num	peptide_a	xl_a	pep_pos_a	protein_a	mass_a	n_score_a	n_score_a_MS2_MS3	peptide_b	xl_b	pep_pos_b	protein_b	mass_b	n_score_b	n_score_b_MS2_MS3	protein_a_b	FDR_cutoff	Cα-Cα distance (Å)
377-1-1-1-1-1	F1_Agilent5_20150319_FL_QL_Mical3_WT_FL_ELKS_Rab6_Rab8_DSSO_XL_SCX_f27.mgf	4336	4	2288.12	2	KDVEVK	1	170	>ELKS	716.407	5.93e-26	5.93e-26	SVGKVEPSSQSPGR	4	7	>ELKS	1413.72	1.53e-54	1.53e-54	>ELKS-10->ELKS-170	1
339-2-2-1-1-1	F1_Agilent5_20150319_FL_QL_Mical3_WT_FL_ELKS_Rab6_Rab8_DSSO_XL_SCX_f26.mgf	4913	4	2872.42	2	IETQKQTLNAR	5	295	>ELKS	1300.71	3e-30	3e-30	SVGKVEPSSQSPGR	4	7	>ELKS	1413.72	8.89e-36	8.89e-36	>ELKS-10->ELKS-299	1
210-1-1-1-1-1	F1_Agilent5_20150319_FL_QL_Mical3_WT_FL_ELKS_Rab6_Rab8_DSSO_XL_SCX_f26.mgf	4455	4	2639.21	2	DSKISSMoER	3	388	>ELKS	1067.49	1.14e-23	1.14e-23	SVGKVEPSSQSPGR	4	7	>ELKS	1413.72	1.67e-33	1.67e-33	>ELKS-10->ELKS-390	1
570-1-1-1-1-1	F1_Agilent5_20150319_FL_QL_Mical3_WT_FL_ELKS_Rab6_Rab8_DSSO_XL_SCX_f27.mgf	4815	4	2200.06	6	KDVEVK	1	170	>ELKS	716.407	3.52e-25	3.52e-25	ESKLSSSMoNSIK	3	176	>ELKS	1325.65	4.08e-56	4.08e-56	>ELKS-170->ELKS-178	1
1670-1-1-1-1-1	F1_Agilent5_20150319_FL_QL_Mical3_WT_FL_ELKS_Rab6_Rab8_DSSO_XL_SCX_f28.mgf	7080	4	1968.95	4	KDEASK	1	202	>ELKS	676.339	3.75e-23	3.75e-23	TFWSPELKK	8	188	>ELKS	1134.61	1.39e-34	1.39e-34	>ELKS-195->ELKS-202	1
2795-1-1-1-2-1	F1_Agilent5_20150319_FL_QL_Mical3_WT_FL_ELKS_Rab6_Rab8_DSSO_XL_SCX_f27.mgf	9753	4	2583.29	3	DEASKITIWK	5	203	>ELKS	1189.63	6.48e-39	6.48e-39	ITIWKEQYR	5	208	>ELKS	1235.67	1.04e-32	1.04e-32	>ELKS-207->ELKS-212	1
2975-2-1-1-1-1	F1_Agilent5_20150319_FL_QL_Mical3_WT_FL_ELKS_Rab6_Rab8_DSSO_XL_SCX_f29.mgf	9897	4	2422.26	9	QAKELFLLR	3	277	>ELKS	1116.67	3.4e-38	3.4e-38	KTLEEMELR	1	286	>ELKS	1147.59	1.19e-47	1.19e-47	>ELKS-279->ELKS-286	1
451-1-1-1-2-1	F1_Agilent5_20150319_FL_QL_Mical3_WT_FL_ELKS_Rab6_Rab8_DSSO_XL_SCX_f27.mgf	4535	4	2177.09	1	DESIKK	5	306	>ELKS	718.386	1.36e-22	1.36e-22	IETQKQTLNAR	5	295	>ELKS	1300.71	1.12e-59	1.12e-59	>ELKS-299->ELKS-310	1
1762-1-1-1-1-1	F1_Agilent5_20150319_FL_QL_Mical3_WT_FL_ELKS_Rab6_Rab8_DSSO_XL_SCX_f31.mgf	7216	4	2688.3	4	KLLEMLQSK	1	311	>ELKS	1088.63	4.47e-39	4.47e-39	GLSAKATEEDHER	5	320	>ELKS	1441.68	2.26e-29	2.26e-29	>ELKS-311->ELKS-324	1
1617-1-1-1-1-1	F1_Agilent5_20150319_FL_QL_Mical3_WT_FL_ELKS_Rab6_Rab8_DSSO_XL_SCX_f31.mgf	6897	4	2781.4	4	TKALQTVIEMK	2	377	>ELKS	1260.71	1.66e-25	1.66e-25	RFENAPDSAKTK	10	367	>ELKS	1362.69	1.19e-20	1.19e-20	>ELKS-376->ELKS-378	1
1858-1-1-1-1-1	F1_Agilent5_20150319_FL_QL_Mical3_WT_FL_ELKS_Rab6_Rab8_DSSO_XL_SCX_f26.mgf	8375	4	2470.2	1	DSKISSMER	3	388	>ELKS	1051.5	1.49e-44	1.49e-44	TKALQTVIEMK	2	377	>ELKS	1260.71	3.98e-47	3.98e-47	>ELKS-378->ELKS-390	1
1301-1-1-1-1-1	F1_Agilent5_20150319_FL_QL_Mical3_WT_FL_ELKS_Rab6_Rab8_DSSO_XL_SCX_f28.mgf	6269	4	2113.04	4	FMKNK	3	435	>ELKS	666.352	2.24e-14	2.24e-14	VEQLKEELSSK	5	440	>ELKS	1288.69	2.88e-55	2.88e-55	>ELKS-437->ELKS-444	1
1542-1-3-1-1-1	F1_Agilent5_20150319_FL_QL_Mical3_WT_FL_ELKS_Rab6_Rab8_DSSO_XL_SCX_f27.mgf	6990	4	1990.02	5	KVNVLQK	1	572	>ELKS	827.523	4.36e-28	4.36e-28	DMLDVKER	6	564	>ELKS	1004.5	4.94e-54	4.94e-54	>ELKS-569->ELKS-572	1
1315-1-3-1-1-1	F1_Agilent5_20150319_FL_QL_Mical3_WT_FL_ELKS_Rab6_Rab8_DSSO_XL_SCX_f31.mgf	6233	4	2498.35	2	KVNVLQK	1	572	>ELKS	827.523	8.65e-38	8.65e-38	KIENLQEQLRDK	1	579	>ELKS	1512.83	4.28e-48	4.28e-48	>ELKS-572->ELKS-579	1
1307-1-1-1-1-1	F1_Agilent5_20150319_FL_QL_Mical3_WT_FL_ELKS_Rab6_Rab8_DSSO_XL_SCX_f27.mgf	6473	4	2069	4	DLKDLR	3	653	>ELKS	758.429	6.01e-29	6.01e-29	QEEIDTYKK	8	644	>ELKS	1152.57	5.64e-50	5.64e-50	>ELKS-651->ELKS-655	1
2857-2-1-1-1-1	F1_Agilent5_20150319_FL_QL_Mical3_WT_FL_ELKS_Rab6_Rab8_DSSO_XL_SCX_f32.mgf	9640	5	3495.75	7	QEEIDTYKKDLK	8	644	>ELKS	1508.77	2.4e-23	2.4e-23	DLREKVSLLQGDLSEK	5	656	>ELKS	1828.99	1.83e-17	1.83e-17	>ELKS-651->ELKS-660	1
1930-1-1-1-2-1	F1_Agilent5_20150319_FL_QL_Mical3_WT_FL_ELKS_Rab6_Rab8_DSSO_XL_SCX_f30.mgf	7605	4	3111.55	2	EKVSLLQGDLSEK	2	659	>ELKS	1444.78	3.52e-51	3.52e-51	QEEIDTYKKDLK	9	644	>ELKS	1508.77	3.73e-17	3.73e-17	>ELKS-652->ELKS-660	1
853-1-1-1-2-1	F1_Agilent5_20150319_FL_QL_Mical3_WT_FL_ELKS_Rab6_Rab8_DSSO_XL_SCX_f33.mgf	5211	5	2804.34	2	KAHEATLEAR	1	719	>ELKS	1124.59	7.26e-33	7.26e-33	KEECLKMESQLK	6	707	>ELKS	1521.75	1.61e-42	1.61e-42	>ELKS-712->ELKS-719	1
122-1-1-1-1-1	F1_Agilent5_20150319_FL_QL_Mical3_WT_FL_ELKS_Rab6_Rab8_DSSO_XL_SCX_f32.mgf	3597	4	2137.99	1	YKDESSK	2	747	>ELKS	855.397	3.44e-15	3.44e-15	KAHEATLEAR	1	719	>ELKS	1124.59	7.99e-20	7.99e-20	>ELKS-719->ELKS-748	1
78-1-1-1-1-1	F1_Agilent5_20150319_FL_QL_Mical3_WT_FL_ELKS_Rab6_Rab8_DSSO_XL_SCX_f32.mgf	3499	4	1725.9	2	KVANLK	1	796	>ELKS	671.433	1.28e-16	1.28e-16	HKEQVEK	2	802	>ELKS	896.472	5.56e-18	5.56e-18	>ELKS-796->ELKS-803	1
3406-1-1-1-1-1	F1_Agilent5_20150319_FL_QL_Mical3_WT_FL_ELKS_Rab6_Rab8_DSSO_XL_SCX_f26.mgf	11792	4	2980.41	4	KASSAPSQGK	1	1634	>MICAL3_WT_FL	959.504	2.47e-24	2.47e-24	TNAEKQVEELLMAMEK	5	872	>ELKS	1862.91	1.85e-33	1.85e-33	>ELKS-876->MICAL3_WT_FL-1634	1
2796-1-1-1-1-1	F1_Agilent5_20150319_FL_QL_Mical3_WT_FL_ELKS_Rab6_Rab8_DSSO_XL_SCX_f26.mgf	10440	4	2795.38	5	VKQELESMK	2	888	>ELKS	1090.57	9.3e-35	9.3e-35	QVEELLMAMEKVK	11	877	>ELKS	1546.81	2.17e-52	2.17e-52	>ELKS-887->ELKS-889	1
64-1-1-1-1-1	F1_Agilent5_20150319_FL_QL_Mical3_WT_FL_ELKS_Rab6_Rab8_DSSO_XL_SCX_f27.mgf	3538	4	2224.07	1	KASSAPSQGK	1	1634	>MICAL3_WT_FL	959.504	1.7e-30	1.7e-30	VKQELESMoK	2	888	>ELKS	1106.56	3.44e-28	3.44e-28	>ELKS-889->MICAL3_WT_FL-1634	1
315-1-1-1-1-1	F1_Agilent5_20150319_FL_QL_Mical3_WT_FL_ELKS_Rab6_Rab8_DSSO_XL_SCX_f26.mgf	4846	4	2626.28	4	QELESMoKAK	7	890	>ELKS	1078.53	8.96e-28	8.96e-28	AKLSSTQQSLAEK	2	897	>ELKS	1389.75	1.55e-35	1.55e-35	>ELKS-896->ELKS-898	1
2124-1-1-1-1-1	F1_Agilent5_20150319_FL_QL_Mical3_WT_FL_ELKS_Rab6_Rab8_DSSO_XL_SCX_f30.mgf	8031	5	2917.54	5	KTQEEVAALKR	1	957	>ELKS	1271.72	3.9e-37	3.9e-37	DANIALLELSSSKK	13	943	>ELKS	1487.82	2.28e-55	2.28e-55	>ELKS-955->ELKS-957	1
1776-1-1-1-1-1	F1_Agilent5_20150319_FL_QL_Mical3_WT_FL_ELKS_Rab6_Rab8_DSSO_XL_SCX_f31.mgf	7246	5	3424.59	2	LVQQLKQQTQNR	6	972	>ELKS	1482.83	1.33e-57	1.33e-57	MKLMADNYEDDHFR	2	984	>ELKS	1783.77	4.5e-56	4.5e-56	>ELKS-977->ELKS-985	1
760-1-1-1-1-1	F1_Agilent5_20150319_FL_QL_Mical3_WT_FL_ELKS_Rab6_Rab8_DSSO_XL_SCX_f29.mgf	5023	4	1571.9	3	GLGAKK	5	139	>MICAL3_WT_FL	572.365	2.31e-19	2.31e-19	VVVIEKR	6	112	>MICAL3_WT_FL	841.539	4.1e-28	4.1e-28	>MICAL3_WT_FL-117->MICAL3_WT_FL-143	1
928-1-1-1-1-1	F1_Agilent5_20150319_FL_QL_Mical3_WT_FL_ELKS_Rab6_Rab8_DSSO_XL_SCX_f28.mgf	5399	4	1815.02	7	TTPKLTR	4	508	>MICAL3_WT_FL	815.487	7.17e-21	7.17e-21	VVVIEKR	6	112	>MICAL3_WT_FL	841.539	5.33e-39	5.33e-39	>MICAL3_WT_FL-117->MICAL3_WT_FL-511	1
2065-1-1-1-1-1	F1_Agilent5_20150319_FL_QL_Mical3_WT_FL_ELKS_Rab6_Rab8_DSSO_XL_SCX_f29.mgf	7895	4	2233.17	2	VVVIEKR	6	112	>MICAL3_WT_FL	841.539	4.82e-24	4.82e-24	SSKLLGWCQR	3	521	>MICAL3_WT_FL	1233.63	4.04e-29	4.04e-29	>MICAL3_WT_FL-117->MICAL3_WT_FL-523	1
489-1-1-1-1-1	F1_Agilent5_20150319_FL_QL_Mical3_WT_FL_Rab8_WT_DSSO_XL_SCX_f27.mgf	4728	4	2389.18	3	VVVIEKR	6	112	>MICAL3_WT_FL	841.539	6.28e-14	6.28e-14	KTSQSEEEEAPR	1	683	>MICAL3_WT_FL	1389.64	7.33e-52	7.33e-52	>MICAL3_WT_FL-117->MICAL3_WT_FL-683	1
1299-1-1-1-1-1	F1_Agilent5_20150319_FL_QL_Mical3_WT_FL_Rab8_WT_DSSO_XL_SCX_f26.mgf	7383	4	2710.42	1	VVVIEKR	6	112	>MICAL3_WT_FL	841.539	5.8e-26	5.8e-26	TPGSGVNGLEEPSIAKR	16	867	>MICAL3_WT_FL	1710.89	8.74e-55	8.74e-55	>MICAL3_WT_FL-117->MICAL3_WT_FL-882	1
2258-1-1-1-1-1	F1_Agilent5_20150319_FL_QL_Mical3_WT_FL_ELKS_Rab6_Rab8_DSSO_XL_SCX_f31.mgf	8306	5	3268.75	1	LFPEPLLPKEKPK	9	1197	>MICAL3_WT_FL	1534.91	1.88e-23	1.88e-23	ADAPSDLKAVHSPIR	8	1210	>MICAL3_WT_FL	1575.84	8.68e-29	8.68e-29	>MICAL3_WT_FL-1205->MICAL3_WT_FL-1217	1
2231-1-1-1-1-1	F1_Agilent5_20150319_FL_QL_Mical3_WT_FL_Rab8_WT_DSSO_XL_SCX_f26.mgf	9433	4	2767.53	2	PLSIPKR	6	1382	>MICAL3_WT_FL	809.512	2.29e-22	2.29e-22	LGLPKPEGEPLSLPTPR	5	1389	>MICAL3_WT_FL	1800.01	1.87e-56	1.87e-56	>MICAL3_WT_FL-1387->MICAL3_WT_FL-1393	1
1799-1-1-1-1-1	F1_Agilent5_20150319_FL_QL_Mical3_WT_FL_ELKS_Rab6_Rab8_DSSO_XL_SCX_f29.mgf	7309	4	1673.91	8	GLGAKK	5	139	>MICAL3_WT_FL	572.365	1.14e-16	1.14e-16	ALWAKLDK	5	64	>MICAL3_WT_FL	943.549	1.95e-31	1.95e-31	>MICAL3_WT_FL-143->MICAL3_WT_FL-68	1
1865-1-1-1-1-1	F1_Agilent5_20150319_FL_QL_Mical3_WT_FL_Rab8_WT_DSSO_XL_SCX_f34.mgf	7459	5	2493.18	3	KFYGK	1	144	>MICAL3_WT_FL	641.354	1.89e-19	1.89e-19	KHETMNPAHVLFDR	1	5	>MICAL3_WT_FL	1693.84	2.85e-24	2.85e-24	>MICAL3_WT_FL-144->MICAL3_WT_FL-5	1
2027-1-1-1-5-1	F1_Agilent5_20150319_FL_QL_Mical3_WT_FL_Rab8_WT_DSSO_XL_SCX_f30.mgf	7762	4	1742.91	3	KFYGK	1	144	>MICAL3_WT_FL	641.354	2.69e-13	2.69e-13	ALWAKLDK	5	64	>MICAL3_WT_FL	943.549	2.87e-41	2.87e-41	>MICAL3_WT_FL-144->MICAL3_WT_FL-68	1
1408-1-1-1-1-1	F1_Agilent5_20150319_FL_QL_Mical3_WT_FL_Rab8_WT_DSSO_XL_SCX_f31.mgf	6433	5	2725.43	4	HPPLAKENGR	6	1558	>MICAL3_WT_FL	1117.6	4.83e-38	4.83e-38	LPALEGTLQPQKR	12	1568	>MICAL3_WT_FL	1449.83	1.08e-58	1.08e-58	>MICAL3_WT_FL-1563->MICAL3_WT_FL-1579	1
2818-1-2-1-1-1	F1_Agilent5_20150319_FL_QL_Mical3_WT_FL_ELKS_Rab6_Rab8_DSSO_XL_SCX_f30.mgf	9559	5	3774.95	3	GLPLVSAEAKELAEER	10	1581	>MICAL3_WT_FL	1710.92	3.3e-51	3.3e-51	ENGRLPALEGTLQPQKR	16	1564	>MICAL3_WT_FL	1906.04	8.37e-56	8.37e-56	>MICAL3_WT_FL-1579->MICAL3_WT_FL-1590	1
1608-1-1-1-1-1	F1_Agilent5_20150319_FL_QL_Mical3_WT_FL_ELKS_Rab6_Rab8_DSSO_XL_SCX_f27.mgf	7136	4	2495.35	3	SVKSQALR	3	1603	>MICAL3_WT_FL	887.519	2.89e-33	2.89e-33	LPALEGTLQPQKR	12	1568	>MICAL3_WT_FL	1449.83	2.8e-59	2.8e-59	>MICAL3_WT_FL-1579->MICAL3_WT_FL-1605	1
977-1-1-1-1-1	F1_Agilent5_20150319_FL_QL_Mical3_WT_FL_ELKS_Rab6_Rab8_DSSO_XL_SCX_f26.mgf	6436	4	2567.33	1	KASSAPSQGK	1	1634	>MICAL3_WT_FL	959.504	5.66e-33	5.66e-33	LPALEGTLQPQKR	12	1568	>MICAL3_WT_FL	1449.83	6.18e-57	6.18e-57	>MICAL3_WT_FL-1579->MICAL3_WT_FL-1634	1
2339-1-1-1-2-1	F1_Agilent5_20150319_FL_QL_Mical3_WT_FL_Rab8_WT_DSSO_XL_SCX_f27.mgf	8883	4	2458.25	6	EKSVK	2	1601	>MICAL3_WT_FL	589.344	4.69e-11	4.69e-11	GLPLVSAEAKELAEER	10	1581	>MICAL3_WT_FL	1710.92	9.92e-58	9.92e-58	>MICAL3_WT_FL-1590->MICAL3_WT_FL-1602	1
2477-1-1-1-2-1	F1_Agilent5_20150319_FL_QL_Mical3_WT_FL_Rab8_WT_DSSO_XL_SCX_f27.mgf	9188	4	2756.43	4	SVKSQALR	3	1603	>MICAL3_WT_FL	887.519	1.38e-18	1.38e-18	GLPLVSAEAKELAEER	10	1581	>MICAL3_WT_FL	1710.92	4.87e-32	4.87e-32	>MICAL3_WT_FL-1590->MICAL3_WT_FL-1605	1
2078-1-1-1-2-1	F1_Agilent5_20150319_FL_QL_Mical3_WT_FL_ELKS_Rab6_Rab8_DSSO_XL_SCX_f26.mgf	8859	4	2828.41	2	KASSAPSQGK	1	1634	>MICAL3_WT_FL	959.504	9.61e-37	9.61e-37	GLPLVSAEAKELAEER	10	1581	>MICAL3_WT_FL	1710.92	7.51e-58	7.51e-58	>MICAL3_WT_FL-1590->MICAL3_WT_FL-1634	1
155-1-1-1-1-1	F1_Agilent5_20150319_FL_QL_Mical3_WT_FL_Rab8_WT_DSSO_XL_SCX_f28.mgf	3675	4	2005.02	3	SVKSQALR	3	1603	>MICAL3_WT_FL	887.519	3.27e-42	3.27e-42	KASSAPSQGK	1	1634	>MICAL3_WT_FL	959.504	6.95e-47	6.95e-47	>MICAL3_WT_FL-1605->MICAL3_WT_FL-1634	1
258-1-1-1-1-1	F1_Agilent5_20150319_FL_QL_Mical3_WT_FL_ELKS_Rab6_Rab8_DSSO_XL_SCX_f28.mgf	3913	4	2162.07	4	SVKSQALR	3	1603	>MICAL3_WT_FL	887.519	1.55e-20	1.55e-20	ASSAPSQGKER	9	1635	>MICAL3_WT_FL	1116.55	1.89e-32	1.89e-32	>MICAL3_WT_FL-1605->MICAL3_WT_FL-1643	1
656-1-1-1-1-1	F1_Agilent5_20150319_FL_QL_Mical3_WT_FL_Rab8_WT_DSSO_XL_SCX_f26.mgf	5917	4	2828.4	5	KASSAPSQGK	1	1634	>MICAL3_WT_FL	959.504	6.22e-24	6.22e-24	TPGSGVNGLEEPSIAKR	16	867	>MICAL3_WT_FL	1710.89	7.46e-28	7.46e-28	>MICAL3_WT_FL-1634->MICAL3_WT_FL-882	1
41-1-1-1-1-1	F1_Agilent5_20150319_FL_QL_Mical3_WT_FL_Rab8_WT_DSSO_XL_SCX_f27.mgf	3493	4	2659.28	2	KASSAPSQGK	1	1634	>MICAL3_WT_FL	959.504	1.12e-13	1.12e-13	KLEGNSPQGSNQGVK	1	176	>Rab8_WT	1541.78	1.88e-36	1.88e-36	>MICAL3_WT_FL-1634->Rab8_WT-176	1
1289-1-1-1-1-1	F1_Agilent5_20150319_FL_QL_Mical3_WT_FL_ELKS_Rab6_Rab8_DSSO_XL_SCX_f29.mgf	6187	4	2416.15	4	SSQKSR	4	1808	>MICAL3_WT_FL	691.361	2.64e-15	2.64e-15	TYTEEELNAKLTR	10	1818	>MICAL3_WT_FL	1566.79	1.5e-56	1.5e-56	>MICAL3_WT_FL-1811->MICAL3_WT_FL-1827	1
619-1-1-1-1-1	F1_Agilent5_20150319_FL_QL_Mical3_WT_FL_ELKS_Rab6_Rab8_DSSO_XL_SCX_f30.mgf	4721	4	1635.84	2	SSQKSR	4	1808	>MICAL3_WT_FL	691.361	6.81e-30	6.81e-30	AKALWAK	2	62	>MICAL3_WT_FL	786.475	2.63e-33	2.63e-33	>MICAL3_WT_FL-1811->MICAL3_WT_FL-63	1
1224-1-1-1-1-1	F1_Agilent5_20150319_FL_QL_Mical3_WT_FL_ELKS_Rab6_Rab8_DSSO_XL_SCX_f32.mgf	6026	5	2552.29	3	RVQKAAR	4	1831	>MICAL3_WT_FL	827.509	7.49e-24	7.49e-24	TYTEEELNAKLTR	10	1818	>MICAL3_WT_FL	1566.79	5.55e-54	5.55e-54	>MICAL3_WT_FL-1827->MICAL3_WT_FL-1834	1
1504-1-1-1-1-1	F1_Agilent5_20150319_FL_QL_Mical3_WT_FL_Rab8_WT_DSSO_XL_SCX_f28.mgf	6704	4	2630.19	4	CDVNDKR	6	123	>Rab8_WT	905.403	6.32e-24	6.32e-24	TYTEEELNAKLTR	10	1818	>MICAL3_WT_FL	1566.79	1.26e-28	1.26e-28	>MICAL3_WT_FL-1827->Rab8_WT-128	1
101-1-1-1-1-1	F1_Agilent5_20150319_FL_QL_Mical3_WT_FL_Rab8_WT_DSSO_XL_SCX_f29.mgf	3536	4	1801.95	2	VQKAAR	3	1832	>MICAL3_WT_FL	671.408	8.25e-25	8.25e-25	QAKQEELK	3	1839	>MICAL3_WT_FL	972.524	6.73e-45	6.73e-45	>MICAL3_WT_FL-1834->MICAL3_WT_FL-1841	1
608-1-1-1-1-1	F1_Agilent5_20150319_FL_QL_Mical3_WT_FL_ELKS_Rab6_Rab8_DSSO_XL_SCX_f28.mgf	4690	4	1891.94	2	GEAGMoGKK	7	1881	>MICAL3_WT_FL	792.38	6.62e-35	6.62e-35	GVAVEKALR	6	1872	>MICAL3_WT_FL	941.566	2.09e-49	2.09e-49	>MICAL3_WT_FL-1877->MICAL3_WT_FL-1887	1
793-1-1-1-1-1	F1_Agilent5_20150319_FL_QL_Mical3_WT_FL_Rab8_WT_DSSO_XL_SCX_f31.mgf	5080	4	2347.15	2	KDDPK	1	1888	>MICAL3_WT_FL	601.307	4.06e-12	4.06e-12	GVAVEKALRGEAGMoGK	6	1872	>MICAL3_WT_FL	1587.84	4.54e-54	4.54e-54	>MICAL3_WT_FL-1877->MICAL3_WT_FL-1888	1
2782-1-1-1-1-1	F1_Agilent5_20150319_FL_QL_Mical3_WT_FL_ELKS_Rab6_Rab8_DSSO_XL_SCX_f27.mgf	9721	4	2409.17	2	TTPKLTR	4	508	>MICAL3_WT_FL	815.487	1.4e-18	1.4e-18	DDPKLMQEWFK	4	1889	>MICAL3_WT_FL	1435.68	1.4e-48	1.4e-48	>MICAL3_WT_FL-1892->MICAL3_WT_FL-511	1
2956-1-1-1-1-1	F1_Agilent5_20150319_FL_QL_Mical3_WT_FL_Rab8_WT_DSSO_XL_SCX_f27.mgf	10251	4	2551.31	3	TTPKLTR	4	508	>MICAL3_WT_FL	815.487	1.4e-13	1.4e-13	LMQEWFKLVQEK	7	1893	>MICAL3_WT_FL	1577.83	6.77e-58	6.77e-58	>MICAL3_WT_FL-1899->MICAL3_WT_FL-511	1
3526-1-1-1-1-1	F1_Agilent5_20150319_FL_QL_Mical3_WT_FL_ELKS_Rab6_Rab8_DSSO_XL_SCX_f29.mgf	11151	4	2969.46	4	SSKLLGWCQR	3	521	>MICAL3_WT_FL	1233.63	6.14e-34	6.14e-34	LMQEWFKLVQEK	7	1893	>MICAL3_WT_FL	1577.83	2.79e-39	2.79e-39	>MICAL3_WT_FL-1899->MICAL3_WT_FL-523	1
2493-2-1-1-1-1	F1_Agilent5_20150319_FL_QL_Mical3_WT_FL_ELKS_Rab6_Rab8_DSSO_XL_SCX_f29.mgf	8837	5	4670.23	3	EREEDKDLEAAMoLSK	6	1981	>MICAL3_WT_FL	1778.84	2.4e-25	2.4e-25	LLPQTTPENVSKNFSQYSIDPVTR	12	447	>MICAL3_WT_FL	2733.4	7.38e-38	7.38e-38	>MICAL3_WT_FL-1986->MICAL3_WT_FL-458	1
1970-1-1-1-1-1	F1_Agilent5_20150319_FL_QL_Mical3_WT_FL_Rab8_WT_DSSO_XL_SCX_f33.mgf	7631	5	3120.54	5	IRTIELDGKR	9	47	>Rab8_WT	1199.7	2.18e-39	2.18e-39	EREEDKDLEAAMLSK	6	1981	>MICAL3_WT_FL	1762.84	8.09e-59	8.09e-59	>MICAL3_WT_FL-1986->Rab8_WT-55	1	17.8
347-1-1-1-1-1	F1_Agilent5_20150319_FL_QL_Mical3_WT_FL_ELKS_Rab6_Rab8_DSSO_XL_SCX_f34.mgf	4143	4	1707.9	1	RKEFR	2	234	>MICAL3_WT_FL	734.419	7.95e-17	7.95e-17	TTPKLTR	4	508	>MICAL3_WT_FL	815.487	2.22e-24	2.22e-24	>MICAL3_WT_FL-235->MICAL3_WT_FL-511	1
1509-1-1-1-1-1	F1_Agilent5_20150319_FL_QL_Mical3_WT_FL_ELKS_Rab6_Rab8_DSSO_XL_SCX_f34.mgf	6712	4	2126.04	4	RKEFR	2	234	>MICAL3_WT_FL	734.419	1.01e-18	1.01e-18	SSKLLGWCQR	3	521	>MICAL3_WT_FL	1233.63	4.45e-44	4.45e-44	>MICAL3_WT_FL-235->MICAL3_WT_FL-523	1
1255-1-1-1-1-1	F1_Agilent5_20150319_FL_QL_Mical3_WT_FL_ELKS_Rab6_Rab8_DSSO_XL_SCX_f32.mgf	6093	4	2603.31	1	RKEFR	2	234	>MICAL3_WT_FL	734.419	3.99e-14	3.99e-14	TPGSGVNGLEEPSIAKR	16	867	>MICAL3_WT_FL	1710.89	1.08e-54	1.08e-54	>MICAL3_WT_FL-235->MICAL3_WT_FL-882	1
2106-1-1-1-1-1	F1_Agilent5_20150319_FL_QL_Mical3_WT_FL_ELKS_Rab6_Rab8_DSSO_XL_SCX_f30.mgf	7991	4	3307.4	2	DDTHYFVMTAKK	11	294	>MICAL3_WT_FL	1454.69	4.75e-19	4.75e-19	SCFKCEYCATTLR	4	787	>MICAL3_WT_FL	1694.72	4.86e-46	4.86e-46	>MICAL3_WT_FL-304->MICAL3_WT_FL-790	1
2068-1-1-1-1-1	F1_Agilent5_20150319_FL_QL_Mical3_WT_FL_Rab8_WT_DSSO_XL_SCX_f33.mgf	7848	5	2806.38	1	SFYHKLK	5	48	>MICAL3_WT_FL	921.507	8.77e-27	8.77e-27	AFQELCDHLELKPK	12	31	>MICAL3_WT_FL	1726.87	1.78e-54	1.78e-54	>MICAL3_WT_FL-42->MICAL3_WT_FL-52	1
2476-1-1-1-1-1	F1_Agilent5_20150319_FL_QL_Mical3_WT_FL_Rab8_WT_DSSO_XL_SCX_f31.mgf	8783	4	2822.37	7	SKLNYWK	2	55	>MICAL3_WT_FL	937.502	3.11e-21	3.11e-21	AFQELCDHLELKPK	12	31	>MICAL3_WT_FL	1726.87	3.25e-56	3.25e-56	>MICAL3_WT_FL-42->MICAL3_WT_FL-56	1
2398-1-1-1-2-1	F1_Agilent5_20150319_FL_QL_Mical3_WT_FL_Rab8_WT_DSSO_XL_SCX_f33.mgf	8599	5	3256.56	4	SKLNYWK	2	55	>MICAL3_WT_FL	937.502	2.05e-19	2.05e-19	AFQELCDHLELKPKDYR	14	31	>MICAL3_WT_FL	2161.06	9e-51	9e-51	>MICAL3_WT_FL-44->MICAL3_WT_FL-56	1
1778-1-1-1-1-1	F1_Agilent5_20150319_FL_QL_Mical3_WT_FL_ELKS_Rab6_Rab8_DSSO_XL_SCX_f32.mgf	7246	5	3575.72	2	TTPKLTR	4	508	>MICAL3_WT_FL	815.487	4.17e-19	4.17e-19	HLYDTGETKDIHLEMoESLVNSR	9	486	>MICAL3_WT_FL	2602.23	2.98e-56	2.98e-56	>MICAL3_WT_FL-494->MICAL3_WT_FL-511	1
2095-1-2-1-1-1	F1_Agilent5_20150319_FL_QL_Mical3_WT_FL_ELKS_Rab6_Rab8_DSSO_XL_SCX_f34.mgf	8274	5	2773.34	1	LNYWKAK	5	57	>MICAL3_WT_FL	921.507	1.01e-21	1.01e-21	KHETMNPAHVLFDR	1	5	>MICAL3_WT_FL	1693.84	1.01e-18	1.01e-18	>MICAL3_WT_FL-5->MICAL3_WT_FL-61	1
2230-1-1-1-1-1	F1_Agilent5_20150319_FL_QL_Mical3_WT_FL_Rab8_WT_DSSO_XL_SCX_f33.mgf	8206	5	2638.31	2	AKALWAK	2	62	>MICAL3_WT_FL	786.475	1.19e-24	1.19e-24	KHETMNPAHVLFDR	1	5	>MICAL3_WT_FL	1693.84	4.12e-44	4.12e-44	>MICAL3_WT_FL-5->MICAL3_WT_FL-63	1
1797-1-1-1-1-1	F1_Agilent5_20150319_FL_QL_Mical3_WT_FL_Rab8_WT_DSSO_XL_SCX_f29.mgf	7267	4	2207.12	5	TTPKLTR	4	508	>MICAL3_WT_FL	815.487	4.32e-25	4.32e-25	SSKLLGWCQR	3	521	>MICAL3_WT_FL	1233.63	1.04e-35	1.04e-35	>MICAL3_WT_FL-511->MICAL3_WT_FL-523	1
239-1-1-1-1-1	F1_Agilent5_20150319_FL_QL_Mical3_WT_FL_Rab8_WT_DSSO_XL_SCX_f27.mgf	4060	4	2363.12	2	TTPKLTR	4	508	>MICAL3_WT_FL	815.487	1.45e-14	1.45e-14	KTSQSEEEEAPR	1	683	>MICAL3_WT_FL	1389.64	5.53e-57	5.53e-57	>MICAL3_WT_FL-511->MICAL3_WT_FL-683	1
1044-1-1-1-1-1	F1_Agilent5_20150319_FL_QL_Mical3_WT_FL_Rab8_WT_DSSO_XL_SCX_f26.mgf	6822	4	2684.37	2	TTPKLTR	4	508	>MICAL3_WT_FL	815.487	5.12e-16	5.12e-16	TPGSGVNGLEEPSIAKR	16	867	>MICAL3_WT_FL	1710.89	3.08e-57	3.08e-57	>MICAL3_WT_FL-511->MICAL3_WT_FL-882	1
1707-1-1-1-1-1	F1_Agilent5_20150319_FL_QL_Mical3_WT_FL_Rab8_WT_DSSO_XL_SCX_f33.mgf	7052	4	2017.01	2	SFYHKLK	5	48	>MICAL3_WT_FL	921.507	2.13e-31	2.13e-31	SKLNYWK	2	55	>MICAL3_WT_FL	937.502	2.98e-29	2.98e-29	>MICAL3_WT_FL-52->MICAL3_WT_FL-56	1
389-1-1-1-1-1	F1_Agilent5_20150319_FL_QL_Mical3_WT_FL_Rab8_WT_DSSO_XL_SCX_f32.mgf	4170	4	1957.94	1	GKACTNTK	2	81	>MICAL3_WT_FL	878.428	1.82e-29	1.82e-29	SFYHKLK	5	48	>MICAL3_WT_FL	921.507	1.16e-32	1.16e-32	>MICAL3_WT_FL-52->MICAL3_WT_FL-82	1
1441-1-1-1-1-1	F1_Agilent5_20150319_FL_QL_Mical3_WT_FL_Rab8_WT_DSSO_XL_SCX_f28.mgf	6565	4	2781.27	1	SSKLLGWCQR	3	521	>MICAL3_WT_FL	1233.63	3.04e-32	3.04e-32	KTSQSEEEEAPR	1	683	>MICAL3_WT_FL	1389.64	2.88e-54	2.88e-54	>MICAL3_WT_FL-523->MICAL3_WT_FL-683	1
3499-1-1-1-1-1	F1_Agilent5_20150319_FL_QL_Mical3_WT_FL_ELKS_Rab6_Rab8_DSSO_XL_SCX_f26.mgf	12041	4	2722.38	1	EKDLDGAGK	2	672	>MICAL3_WT_FL	931.461	3.92e-12	3.92e-12	SPISFLSKLGQTISR	8	649	>MICAL3_WT_FL	1632.92	4.04e-20	4.04e-20	>MICAL3_WT_FL-656->MICAL3_WT_FL-673	1
3369-1-1-1-1-1	F1_Agilent5_20150319_FL_QL_Mical3_WT_FL_Rab8_WT_DSSO_XL_SCX_f26.mgf	12382	4	2621.34	2	DLDGAGKR	7	674	>MICAL3_WT_FL	830.425	1.64e-12	1.64e-12	SPISFLSKLGQTISR	8	649	>MICAL3_WT_FL	1632.92	1.02e-27	1.02e-27	>MICAL3_WT_FL-656->MICAL3_WT_FL-680	1
3275-1-1-1-1-1	F1_Agilent5_20150319_FL_QL_Mical3_WT_FL_ELKS_Rab6_Rab8_DSSO_XL_SCX_f26.mgf	11493	4	3180.56	1	KTSQSEEEEAPR	1	683	>MICAL3_WT_FL	1389.64	2.29e-45	2.29e-45	SPISFLSKLGQTISR	8	649	>MICAL3_WT_FL	1632.92	3.43e-36	3.43e-36	>MICAL3_WT_FL-656->MICAL3_WT_FL-683	1
182-1-1-1-1-1	F1_Agilent5_20150319_FL_QL_Mical3_WT_FL_Rab8_WT_DSSO_XL_SCX_f27.mgf	3918	4	2479.09	1	EKDLDGAGK	2	672	>MICAL3_WT_FL	931.461	2.45e-36	2.45e-36	KTSQSEEEEAPR	1	683	>MICAL3_WT_FL	1389.64	3.61e-59	3.61e-59	>MICAL3_WT_FL-673->MICAL3_WT_FL-683	1
196-1-1-1-1-1	F1_Agilent5_20150319_FL_QL_Mical3_WT_FL_ELKS_Rab6_Rab8_DSSO_XL_SCX_f27.mgf	3884	4	2378.06	3	DLDGAGKR	7	674	>MICAL3_WT_FL	830.425	2.92e-37	2.92e-37	KTSQSEEEEAPR	1	683	>MICAL3_WT_FL	1389.64	2.24e-56	2.24e-56	>MICAL3_WT_FL-680->MICAL3_WT_FL-683	1
297-1-1-1-1-1	F1_Agilent5_20150319_FL_QL_Mical3_WT_FL_ELKS_Rab6_Rab8_DSSO_XL_SCX_f26.mgf	4794	4	2849.31	1	MDVAVGNQNKVK	10	712	>MICAL3_WT_FL	1301.68	3.16e-37	3.16e-37	KTSQSEEEEAPR	1	683	>MICAL3_WT_FL	1389.64	2.31e-60	2.31e-60	>MICAL3_WT_FL-683->MICAL3_WT_FL-721	1
1182-1-2-1-1-1	F1_Agilent5_20150319_FL_QL_Mical3_WT_FL_Rab8_WT_DSSO_XL_SCX_f32.mgf	5914	4	2025.97	2	QGSMKK	5	747	>MICAL3_WT_FL	677.353	6.07e-17	6.07e-17	LSAEGKFFHR	6	777	>MICAL3_WT_FL	1190.62	4.89e-44	4.89e-44	>MICAL3_WT_FL-751->MICAL3_WT_FL-782	1
1444-1-1-1-1-1	F1_Agilent5_20150319_FL_QL_Mical3_WT_FL_Rab8_WT_DSSO_XL_SCX_f33.mgf	6473	5	2471.31	2	KRPAVAPLSGK	1	829	>MICAL3_WT_FL	1122.69	1.13e-27	1.13e-27	LSAEGKFFHR	6	777	>MICAL3_WT_FL	1190.62	3.53e-44	3.53e-44	>MICAL3_WT_FL-782->MICAL3_WT_FL-829	1
1063-1-1-1-1-1	F1_Agilent5_20150319_FL_QL_Mical3_WT_FL_Rab8_WT_DSSO_XL_SCX_f34.mgf	5684	5	2773.33	5	KRPAVAPLSGK	1	829	>MICAL3_WT_FL	1122.69	1.02e-23	1.02e-23	FYCKPHYCYR	4	812	>MICAL3_WT_FL	1492.64	4.25e-33	4.25e-33	>MICAL3_WT_FL-815->MICAL3_WT_FL-829	1
868-1-1-1-1-1	F1_Agilent5_20150319_FL_QL_Mical3_WT_FL_Rab8_WT_DSSO_XL_SCX_f31.mgf	5245	5	2980.5	1	KRPAVAPLSGK	1	829	>MICAL3_WT_FL	1122.69	2.71e-32	2.71e-32	EAKGPLQDGATTDANGR	3	840	>MICAL3_WT_FL	1699.81	1.69e-55	1.69e-55	>MICAL3_WT_FL-829->MICAL3_WT_FL-842	1
1366-1-1-1-1-1	F1_Agilent5_20150319_FL_QL_Mical3_WT_FL_Rab8_WT_DSSO_XL_SCX_f30.mgf	6307	4	2992.56	1	KRPAVAPLSGK	1	829	>MICAL3_WT_FL	1122.69	1.13e-24	1.13e-24	TPGSGVNGLEEPSIAKR	16	867	>MICAL3_WT_FL	1710.89	9.4e-38	9.4e-38	>MICAL3_WT_FL-829->MICAL3_WT_FL-882	1
1564-1-1-1-1-1	F1_Agilent5_20150319_FL_QL_Mical3_WT_FL_Rab8_WT_DSSO_XL_SCX_f28.mgf	6836	4	2109.08	2	QVSKER	4	130	>Rab8_WT	745.408	1.06e-28	1.06e-28	GEKLALDYGIK	3	136	>Rab8_WT	1205.67	1.74e-53	1.74e-53	>Rab8_WT-133->Rab8_WT-138	1	8.8
2663-1-3-1-1-1	F1_Agilent5_20150319_FL_QL_Mical3_WT_FL_Rab8_WT_DSSO_XL_SCX_f31.mgf	9194	5	2903.44	6	QVSKERGEK	4	130	>Rab8_WT	1059.57	2.39e-25	2.39e-25	LALDYGIKFMETSAK	8	139	>Rab8_WT	1685.87	1.65e-57	1.65e-57	>Rab8_WT-133->Rab8_WT-146	1	13.2
808-1-1-1-1-1	F1_Agilent5_20150319_FL_QL_Mical3_WT_FL_Rab8_WT_DSSO_XL_SCX_f28.mgf	5121	4	1661.87	3	DIKAK	3	168	>Rab8_WT	573.349	1.19e-24	1.19e-24	TIELDGKR	7	49	>Rab8_WT	930.513	2.3e-44	2.3e-44	>Rab8_WT-170->Rab8_WT-55	1	10
40-1-1-1-1-1	F1_Agilent5_20150319_FL_QL_Mical3_WT_FL_Rab8_WT_DSSO_XL_SCX_f28.mgf	3421	4	2307.08	1	AKMoDK	2	171	>Rab8_WT	607.3	7.67e-11	7.67e-11	KLEGNSPQGSNQGVK	1	176	>Rab8_WT	1541.78	2.01e-61	2.01e-61	>Rab8_WT-172->Rab8_WT-176	1
468-1-3-1-3-1	F1_Agilent5_20150319_FL_QL_Mical3_WT_FL_ELKS_Rab6_Rab8_DSSO_XL_SCX_f32.mgf	4359	4	1807.91	2	AKMDKK	5	171	>Rab8_WT	719.4	3.15e-13	3.15e-13	TIELDGKR	7	49	>Rab8_WT	930.513	3.34e-14	3.34e-14	>Rab8_WT-175->Rab8_WT-55	1	15
155-1-1-1-1-1	F1_Agilent5_20150319_FL_QL_Mical3_WT_FL_ELKS_Rab6_Rab8_DSSO_XL_SCX_f27.mgf	3773	4	2684.31	1	ITPDQQKR	7	191	>Rab8_WT	984.535	4.7e-20	4.7e-20	KLEGNSPQGSNQGVK	1	176	>Rab8_WT	1541.78	6.55e-59	6.55e-59	>Rab8_WT-176->Rab8_WT-197	1
902-1-1-1-1-1	F1_Agilent5_20150319_FL_QL_Mical3_WT_FL_Rab8_WT_DSSO_XL_SCX_f31.mgf	5319	5	2899.48	1	IRTIELDGKR	9	47	>Rab8_WT	1199.7	7.78e-46	7.78e-46	KLEGNSPQGSNQGVK	1	176	>Rab8_WT	1541.78	1.03e-55	1.03e-55	>Rab8_WT-176->Rab8_WT-55	1	17.4

## Sheet: SLAIN2_CLASP2_ch-TOG
index	file_name	scan	charge	precursor_mass	spectra_num	peptide_a	xl_a	pep_pos_a	protein_a	mass_a	n_score_a	n_score_a_MS2_MS3	peptide_b	xl_b	pep_pos_b	protein_b	mass_b	n_score_b	n_score_b_MS2_MS3	protein_a_b	FDR_cutoff	Cα-Cα distance (Å)
200-1-2-1-1-1	F1_Agilent5_20160401_SLAIN2_CLASP2_DSSO_XL_SCX_f32.mgf	3744	4	2097.07	2	IKSSR	2	1967	>sp|Q14008-2|CKAP5_HUMAN Isoform 2 of Cytoskeleton-associated protein 5 OS=Homo sapiens GN=CKAP5	589.355	0.00463151	8.72e-12	NSPRPSPKQSPR	8	348	>sp|Q9P270|SLAI2_HUMAN SLAIN motif-containing protein 2 OS=Homo sapiens GN=SLAIN2 PE=1 SV=2	1349.72	3.68e-07	6.7e-14	>sp|Q14008-2|CKAP5_HUMAN Isoform 2 of Cytoskeleton-associated protein 5 OS=Homo sapiens GN=CKAP5-1968->sp|Q9P270|SLAI2_HUMAN SLAIN motif-containing protein 2 OS=Homo sapiens GN=SLAIN2 PE=1 SV=2-355	1
1733-1-1-1-2-1	F1_Agilent5_20160401_SLAIN2_CLASP2_DSSO_XL_SCX_f31.mgf	10788	4	1999.17	9	KLQELVK	1	16	>sp|Q9P270|SLAI2_HUMAN SLAIN motif-containing protein 2 OS=Homo sapiens GN=SLAIN2 PE=1 SV=2	856.538	8.83e-05	1.38e-17	KLQELVKK	7	16	>sp|Q9P270|SLAI2_HUMAN SLAIN motif-containing protein 2 OS=Homo sapiens GN=SLAIN2 PE=1 SV=2	984.633	0.300957	2e-14	>sp|Q9P270|SLAI2_HUMAN SLAIN motif-containing protein 2 OS=Homo sapiens GN=SLAIN2 PE=1 SV=2-16->sp|Q9P270|SLAI2_HUMAN SLAIN motif-containing protein 2 OS=Homo sapiens GN=SLAIN2 PE=1 SV=2-22	1
1271-2-1-1-1-1	F1_Agilent5_20160401_SLAIN2_CLASP2_DSSO_XL_SCX_f31.mgf	8749	4	2214.18	2	MQTKVIER	4	1434	>CLAP2_HUMAN CLIP-associating protein 2 alpha OS=Homo sapiens GN=CLASP2 PE=1 SV=2	1003.55	4.79e-11	4.79e-11	SKLAQPVRR	2	552	>sp|Q9P270|SLAI2_HUMAN SLAIN motif-containing protein 2 OS=Homo sapiens GN=SLAIN2 PE=1 SV=2	1053.64	1.49e-14	1.49e-14	>CLAP2_HUMAN CLIP-associating protein 2 alpha OS=Homo sapiens GN=CLASP2 PE=1 SV=2-1437->sp|Q9P270|SLAI2_HUMAN SLAIN motif-containing protein 2 OS=Homo sapiens GN=SLAIN2 PE=1 SV=2-553	1
997-1-1-1-1-1	F1_Agilent5_20160401_SLAIN2_CLASP2_DSSO_XL_SCX_f31.mgf	7504	4	2519.29	4	VGEPKDVIR	5	1298	>sp|Q14008-2|CKAP5_HUMAN Isoform 2 of Cytoskeleton-associated protein 5 OS=Homo sapiens GN=CKAP5	1011.57	8.13e-10	8.88e-29	NSPRPSPKQSPR	8	348	>sp|Q9P270|SLAI2_HUMAN SLAIN motif-containing protein 2 OS=Homo sapiens GN=SLAIN2 PE=1 SV=2	1349.72	2.95e-07	3.56e-15	>sp|Q14008-2|CKAP5_HUMAN Isoform 2 of Cytoskeleton-associated protein 5 OS=Homo sapiens GN=CKAP5-1302->sp|Q9P270|SLAI2_HUMAN SLAIN motif-containing protein 2 OS=Homo sapiens GN=SLAIN2 PE=1 SV=2-355	1
738-2-1-1-1-1	F1_Agilent5_20160401_SLAIN2_CLASP2_DSSO_XL_SCX_f30.mgf	6063	4	2679.38	3	VLVNSASAQKR	10	716	>CLAP2_HUMAN CLIP-associating protein 2 alpha OS=Homo sapiens GN=CLASP2 PE=1 SV=2	1171.67	1.92e-09	4.29e-24	NSPRPSPKQSPR	8	348	>sp|Q9P270|SLAI2_HUMAN SLAIN motif-containing protein 2 OS=Homo sapiens GN=SLAIN2 PE=1 SV=2	1349.72	2.24e-07	2.71e-15	>CLAP2_HUMAN CLIP-associating protein 2 alpha OS=Homo sapiens GN=CLASP2 PE=1 SV=2-725->sp|Q9P270|SLAI2_HUMAN SLAIN motif-containing protein 2 OS=Homo sapiens GN=SLAIN2 PE=1 SV=2-355	1
1452-2-1-1-1-1	F1_Agilent5_20160401_SLAIN2_CLASP2_DSSO_XL_SCX_f30.mgf	8759	4	2669.33	6	LDQTMSALKR	9	174	>sp|Q9P270|SLAI2_HUMAN SLAIN motif-containing protein 2 OS=Homo sapiens GN=SLAIN2 PE=1 SV=2	1161.62	8.97e-20	4.77e-39	NSPRPSPKQSPR	8	348	>sp|Q9P270|SLAI2_HUMAN SLAIN motif-containing protein 2 OS=Homo sapiens GN=SLAIN2 PE=1 SV=2	1349.72	1.77e-05	2.66e-16	>sp|Q9P270|SLAI2_HUMAN SLAIN motif-containing protein 2 OS=Homo sapiens GN=SLAIN2 PE=1 SV=2-182->sp|Q9P270|SLAI2_HUMAN SLAIN motif-containing protein 2 OS=Homo sapiens GN=SLAIN2 PE=1 SV=2-355	1
1192-1-1-1-1-1	F1_Agilent5_20160401_SLAIN2_CLASP2_DSSO_XL_SCX_f33.mgf	7450	5	2184.22	4	KKLTPMQK	1	137	>sp|Q9P270|SLAI2_HUMAN SLAIN motif-containing protein 2 OS=Homo sapiens GN=SLAIN2 PE=1 SV=2	972.579	5.62e-10	1.53e-20	SKLAQPVRR	2	552	>sp|Q9P270|SLAI2_HUMAN SLAIN motif-containing protein 2 OS=Homo sapiens GN=SLAIN2 PE=1 SV=2	1053.64	9.38e-08	2.68e-18	>sp|Q9P270|SLAI2_HUMAN SLAIN motif-containing protein 2 OS=Homo sapiens GN=SLAIN2 PE=1 SV=2-137->sp|Q9P270|SLAI2_HUMAN SLAIN motif-containing protein 2 OS=Homo sapiens GN=SLAIN2 PE=1 SV=2-553	1
289-1-1-1-1-1	F1_Agilent5_20160401_SLAIN2_CLASP2_DSSO_XL_SCX_f34.mgf	3943	5	1929.09	5	IKSSRK	2	1967	>sp|Q14008-2|CKAP5_HUMAN Isoform 2 of Cytoskeleton-associated protein 5 OS=Homo sapiens GN=CKAP5	717.45	1.56e-16	1.93e-23	SKLAQPVRR	2	552	>sp|Q9P270|SLAI2_HUMAN SLAIN motif-containing protein 2 OS=Homo sapiens GN=SLAIN2 PE=1 SV=2	1053.64	4.06e-09	1.64e-19	>sp|Q14008-2|CKAP5_HUMAN Isoform 2 of Cytoskeleton-associated protein 5 OS=Homo sapiens GN=CKAP5-1968->sp|Q9P270|SLAI2_HUMAN SLAIN motif-containing protein 2 OS=Homo sapiens GN=SLAIN2 PE=1 SV=2-553	1
1343-1-1-1-1-1	F1_Agilent5_20160401_SLAIN2_CLASP2_DSSO_XL_SCX_f31.mgf	9051	4	2223.21	3	VGEPKDVIR	5	1298	>sp|Q14008-2|CKAP5_HUMAN Isoform 2 of Cytoskeleton-associated protein 5 OS=Homo sapiens GN=CKAP5	1011.57	1.09e-21	9.43e-42	SKLAQPVRR	2	552	>sp|Q9P270|SLAI2_HUMAN SLAIN motif-containing protein 2 OS=Homo sapiens GN=SLAIN2 PE=1 SV=2	1053.64	2.38e-09	3.17e-20	>sp|Q14008-2|CKAP5_HUMAN Isoform 2 of Cytoskeleton-associated protein 5 OS=Homo sapiens GN=CKAP5-1302->sp|Q9P270|SLAI2_HUMAN SLAIN motif-containing protein 2 OS=Homo sapiens GN=SLAIN2 PE=1 SV=2-553	1
4277-1-2-1-2-1	F1_Agilent5_20160401_SLAIN2_CLASP2_DSSO_XL_SCX_f30.mgf	20854	4	2485.27	2	IDEKSSKAK	7	1760	>sp|Q14008-2|CKAP5_HUMAN Isoform 2 of Cytoskeleton-associated protein 5 OS=Homo sapiens GN=CKAP5	1004.55	0.325253	7.65e-11	VNDFLAEIFKK	10	1769	>sp|Q14008-2|CKAP5_HUMAN Isoform 2 of Cytoskeleton-associated protein 5 OS=Homo sapiens GN=CKAP5	1322.72	5.1e-06	2.81e-20	>sp|Q14008-2|CKAP5_HUMAN Isoform 2 of Cytoskeleton-associated protein 5 OS=Homo sapiens GN=CKAP5-1766->sp|Q14008-2|CKAP5_HUMAN Isoform 2 of Cytoskeleton-associated protein 5 OS=Homo sapiens GN=CKAP5-1778	1	18
1337-1-1-1-1-1	F1_Agilent5_20160401_SLAIN2_CLASP2_DSSO_XL_SCX_f30.mgf	8326	4	2060.07	3	KSLIHK	1	168	>sp|Q9P270|SLAI2_HUMAN SLAIN motif-containing protein 2 OS=Homo sapiens GN=SLAIN2 PE=1 SV=2	724.46	0.000191164	4.99e-13	LDQTMoSALKR	9	174	>sp|Q9P270|SLAI2_HUMAN SLAIN motif-containing protein 2 OS=Homo sapiens GN=SLAIN2 PE=1 SV=2	1177.61	1.15e-08	1.82e-21	>sp|Q9P270|SLAI2_HUMAN SLAIN motif-containing protein 2 OS=Homo sapiens GN=SLAIN2 PE=1 SV=2-168->sp|Q9P270|SLAI2_HUMAN SLAIN motif-containing protein 2 OS=Homo sapiens GN=SLAIN2 PE=1 SV=2-182	1
833-1-1-1-1-1	F1_Agilent5_20160401_SLAIN2_CLASP2_DSSO_XL_SCX_f33.mgf	6050	5	2480.3	8	KKLTPMQK	1	137	>sp|Q9P270|SLAI2_HUMAN SLAIN motif-containing protein 2 OS=Homo sapiens GN=SLAIN2 PE=1 SV=2	972.579	0.000291098	1.79e-15	NSPRPSPKQSPR	8	348	>sp|Q9P270|SLAI2_HUMAN SLAIN motif-containing protein 2 OS=Homo sapiens GN=SLAIN2 PE=1 SV=2	1349.72	1.18e-10	3.34e-22	>sp|Q9P270|SLAI2_HUMAN SLAIN motif-containing protein 2 OS=Homo sapiens GN=SLAIN2 PE=1 SV=2-137->sp|Q9P270|SLAI2_HUMAN SLAIN motif-containing protein 2 OS=Homo sapiens GN=SLAIN2 PE=1 SV=2-355	1
2276-1-1-1-4-1	F1_Agilent5_20160401_SLAIN2_CLASP2_DSSO_XL_SCX_f30.mgf	12784	4	2840.49	8	SKLAQPVRR	2	552	>sp|Q9P270|SLAI2_HUMAN SLAIN motif-containing protein 2 OS=Homo sapiens GN=SLAIN2 PE=1 SV=2	1053.64	0.481803	1.45e-11	KGPAEDMSSKLNQAR	10	1454	>sp|Q14008-2|CKAP5_HUMAN Isoform 2 of Cytoskeleton-associated protein 5 OS=Homo sapiens GN=CKAP5	1630.81	0.781315	2.63e-22	>sp|Q14008-2|CKAP5_HUMAN Isoform 2 of Cytoskeleton-associated protein 5 OS=Homo sapiens GN=CKAP5-1463->sp|Q9P270|SLAI2_HUMAN SLAIN motif-containing protein 2 OS=Homo sapiens GN=SLAIN2 PE=1 SV=2-553	1
829-1-1-1-1-1	F1_Agilent5_20160401_SLAIN2_CLASP2_DSSO_XL_SCX_f24.mgf	7359	4	2233.15	2	SKLAQPVR	2	552	>sp|Q9P270|SLAI2_HUMAN SLAIN motif-containing protein 2 OS=Homo sapiens GN=SLAIN2 PE=1 SV=2	897.54	7.48e-12	1.87e-25	LDQTMoSALKR	9	174	>sp|Q9P270|SLAI2_HUMAN SLAIN motif-containing protein 2 OS=Homo sapiens GN=SLAIN2 PE=1 SV=2	1177.61	6.79e-11	1.36e-23	>sp|Q9P270|SLAI2_HUMAN SLAIN motif-containing protein 2 OS=Homo sapiens GN=SLAIN2 PE=1 SV=2-182->sp|Q9P270|SLAI2_HUMAN SLAIN motif-containing protein 2 OS=Homo sapiens GN=SLAIN2 PE=1 SV=2-553	1
3732-1-1-1-1-1	F1_Agilent5_20160401_SLAIN2_CLASP2_DSSO_XL_SCX_f30.mgf	18974	5	3394.65	6	SKLAQPVRR	2	552	>sp|Q9P270|SLAI2_HUMAN SLAIN motif-containing protein 2 OS=Homo sapiens GN=SLAIN2 PE=1 SV=2	1053.64	0.00737066	2.14e-12	LSGWEEEEESWLYSSPKK	17	120	>sp|Q9P270|SLAI2_HUMAN SLAIN motif-containing protein 2 OS=Homo sapiens GN=SLAIN2 PE=1 SV=2	2183.01	1.64e-16	2.17e-26	>sp|Q9P270|SLAI2_HUMAN SLAIN motif-containing protein 2 OS=Homo sapiens GN=SLAIN2 PE=1 SV=2-136->sp|Q9P270|SLAI2_HUMAN SLAIN motif-containing protein 2 OS=Homo sapiens GN=SLAIN2 PE=1 SV=2-553	1
203-1-1-1-1-1	F1_Agilent5_20160401_SLAIN2_CLASP2_DSSO_XL_SCX_f31.mgf	4155	4	2283.15	6	IKSSRK	2	1967	>sp|Q14008-2|CKAP5_HUMAN Isoform 2 of Cytoskeleton-associated protein 5 OS=Homo sapiens GN=CKAP5	717.45	8.31e-05	1.72e-12	TSNTQVDSVKSSR	10	420	>sp|Q9P270|SLAI2_HUMAN SLAIN motif-containing protein 2 OS=Homo sapiens GN=SLAIN2 PE=1 SV=2	1407.7	9.52e-13	2.15e-29	>sp|Q14008-2|CKAP5_HUMAN Isoform 2 of Cytoskeleton-associated protein 5 OS=Homo sapiens GN=CKAP5-1968->sp|Q9P270|SLAI2_HUMAN SLAIN motif-containing protein 2 OS=Homo sapiens GN=SLAIN2 PE=1 SV=2-429	1
1733-1-1-1-1-1	F1_Agilent5_20160401_SLAIN2_CLASP2_DSSO_XL_SCX_f32.mgf	9615	4	1853.1	5	LKILR	2	1879	>sp|Q14008-2|CKAP5_HUMAN Isoform 2 of Cytoskeleton-associated protein 5 OS=Homo sapiens GN=CKAP5	641.459	1e-09	3.34e-18	SKLAQPVRR	2	552	>sp|Q9P270|SLAI2_HUMAN SLAIN motif-containing protein 2 OS=Homo sapiens GN=SLAIN2 PE=1 SV=2	1053.64	1.71e-15	5.56e-30	>sp|Q14008-2|CKAP5_HUMAN Isoform 2 of Cytoskeleton-associated protein 5 OS=Homo sapiens GN=CKAP5-1880->sp|Q9P270|SLAI2_HUMAN SLAIN motif-containing protein 2 OS=Homo sapiens GN=SLAIN2 PE=1 SV=2-553	1
965-1-1-1-1-1	F1_Agilent5_20160401_SLAIN2_CLASP2_DSSO_XL_SCX_f31.mgf	7385	4	2056.13	15	KLTPMQK	1	138	>sp|Q9P270|SLAI2_HUMAN SLAIN motif-containing protein 2 OS=Homo sapiens GN=SLAIN2 PE=1 SV=2	844.484	5.37e-17	1.21e-27	SKLAQPVRR	2	552	>sp|Q9P270|SLAI2_HUMAN SLAIN motif-containing protein 2 OS=Homo sapiens GN=SLAIN2 PE=1 SV=2	1053.64	6.81e-18	3.88e-31	>sp|Q9P270|SLAI2_HUMAN SLAIN motif-containing protein 2 OS=Homo sapiens GN=SLAIN2 PE=1 SV=2-138->sp|Q9P270|SLAI2_HUMAN SLAIN motif-containing protein 2 OS=Homo sapiens GN=SLAIN2 PE=1 SV=2-553	1
963-1-1-1-1-1	F1_Agilent5_20160401_SLAIN2_CLASP2_DSSO_XL_SCX_f33.mgf	6552	5	2810.39	13	VIEMEREGKGR	9	1826	>sp|Q14008-2|CKAP5_HUMAN Isoform 2 of Cytoskeleton-associated protein 5 OS=Homo sapiens GN=CKAP5	1302.67	4.24e-14	4.24e-14	NSPRPSPKQSPR	8	348	>sp|Q9P270|SLAI2_HUMAN SLAIN motif-containing protein 2 OS=Homo sapiens GN=SLAIN2 PE=1 SV=2	1349.72	1.27e-19	2.8e-31	>sp|Q14008-2|CKAP5_HUMAN Isoform 2 of Cytoskeleton-associated protein 5 OS=Homo sapiens GN=CKAP5-1834->sp|Q9P270|SLAI2_HUMAN SLAIN motif-containing protein 2 OS=Homo sapiens GN=SLAIN2 PE=1 SV=2-355	1
1376-1-1-1-1-1	F1_Agilent5_20160401_SLAIN2_CLASP2_DSSO_XL_SCX_f24.mgf	9502	4	2683.31	2	PSPKQSPR	4	352	>sp|Q9P270|SLAI2_HUMAN SLAIN motif-containing protein 2 OS=Homo sapiens GN=SLAIN2 PE=1 SV=2	895.488	1.93e-06	3.02e-19	MoQPQASAIPSPGKFR	13	447	>sp|Q9P270|SLAI2_HUMAN SLAIN motif-containing protein 2 OS=Homo sapiens GN=SLAIN2 PE=1 SV=2	1629.83	2.75e-18	1.56e-31	>sp|Q9P270|SLAI2_HUMAN SLAIN motif-containing protein 2 OS=Homo sapiens GN=SLAIN2 PE=1 SV=2-355->sp|Q9P270|SLAI2_HUMAN SLAIN motif-containing protein 2 OS=Homo sapiens GN=SLAIN2 PE=1 SV=2-459	1
445-2-1-1-1-1	F1_Agilent5_20160401_SLAIN2_CLASP2_DSSO_XL_SCX_f33.mgf	4476	5	2857.43	5	NSPRPSPKQSPR	8	348	>sp|Q9P270|SLAI2_HUMAN SLAIN motif-containing protein 2 OS=Homo sapiens GN=SLAIN2 PE=1 SV=2	1349.72	4.78e-16	1.44e-31	NSPRPSPKQSPR	8	348	>sp|Q9P270|SLAI2_HUMAN SLAIN motif-containing protein 2 OS=Homo sapiens GN=SLAIN2 PE=1 SV=2	1349.72	4.78e-16	1.44e-31	>sp|Q9P270|SLAI2_HUMAN SLAIN motif-containing protein 2 OS=Homo sapiens GN=SLAIN2 PE=1 SV=2-355->sp|Q9P270|SLAI2_HUMAN SLAIN motif-containing protein 2 OS=Homo sapiens GN=SLAIN2 PE=1 SV=2-355	1
660-1-1-1-1-1	F1_Agilent5_20160401_SLAIN2_CLASP2_DSSO_XL_SCX_f31.mgf	6157	4	2516.29	3	SKLAQPVRR	2	552	>sp|Q9P270|SLAI2_HUMAN SLAIN motif-containing protein 2 OS=Homo sapiens GN=SLAIN2 PE=1 SV=2	1053.64	1	9.36e-12	TKMVSQSQPGSR	2	682	>CLAP2_HUMAN CLIP-associating protein 2 alpha OS=Homo sapiens GN=CLASP2 PE=1 SV=2	1304.65	9.07e-19	9.36e-33	>CLAP2_HUMAN CLIP-associating protein 2 alpha OS=Homo sapiens GN=CLASP2 PE=1 SV=2-683->sp|Q9P270|SLAI2_HUMAN SLAIN motif-containing protein 2 OS=Homo sapiens GN=SLAIN2 PE=1 SV=2-553	1
928-1-1-1-1-1	F1_Agilent5_20160401_SLAIN2_CLASP2_DSSO_XL_SCX_f31.mgf	7239	5	2109.18	4	SKLAQPVR	2	552	>sp|Q9P270|SLAI2_HUMAN SLAIN motif-containing protein 2 OS=Homo sapiens GN=SLAIN2 PE=1 SV=2	897.54	7.17e-27	1e-40	SKLAQPVRR	2	552	>sp|Q9P270|SLAI2_HUMAN SLAIN motif-containing protein 2 OS=Homo sapiens GN=SLAIN2 PE=1 SV=2	1053.64	6.4e-22	1.93e-33	>sp|Q9P270|SLAI2_HUMAN SLAIN motif-containing protein 2 OS=Homo sapiens GN=SLAIN2 PE=1 SV=2-553->sp|Q9P270|SLAI2_HUMAN SLAIN motif-containing protein 2 OS=Homo sapiens GN=SLAIN2 PE=1 SV=2-553	1
1312-1-1-1-1-1	F1_Agilent5_20160401_SLAIN2_CLASP2_DSSO_XL_SCX_f33.mgf	7900	5	2514.31	6	SKLAQPVRR	2	552	>sp|Q9P270|SLAI2_HUMAN SLAIN motif-containing protein 2 OS=Homo sapiens GN=SLAIN2 PE=1 SV=2	1053.64	3.1e-13	3.1e-13	VIEMEREGKGR	9	1826	>sp|Q14008-2|CKAP5_HUMAN Isoform 2 of Cytoskeleton-associated protein 5 OS=Homo sapiens GN=CKAP5	1302.67	1.59e-18	6.52e-34	>sp|Q14008-2|CKAP5_HUMAN Isoform 2 of Cytoskeleton-associated protein 5 OS=Homo sapiens GN=CKAP5-1834->sp|Q9P270|SLAI2_HUMAN SLAIN motif-containing protein 2 OS=Homo sapiens GN=SLAIN2 PE=1 SV=2-553	1
565-1-1-1-1-1	F1_Agilent5_20160401_SLAIN2_CLASP2_DSSO_XL_SCX_f31.mgf	5759	4	2352.2	3	KLTPMQK	1	138	>sp|Q9P270|SLAI2_HUMAN SLAIN motif-containing protein 2 OS=Homo sapiens GN=SLAIN2 PE=1 SV=2	844.484	6.34e-14	1.81e-24	NSPRPSPKQSPR	8	348	>sp|Q9P270|SLAI2_HUMAN SLAIN motif-containing protein 2 OS=Homo sapiens GN=SLAIN2 PE=1 SV=2	1349.72	2.93e-28	9.6e-38	>sp|Q9P270|SLAI2_HUMAN SLAIN motif-containing protein 2 OS=Homo sapiens GN=SLAIN2 PE=1 SV=2-138->sp|Q9P270|SLAI2_HUMAN SLAIN motif-containing protein 2 OS=Homo sapiens GN=SLAIN2 PE=1 SV=2-355	1
3811-1-1-1-3-1	F1_Agilent5_20160401_SLAIN2_CLASP2_DSSO_XL_SCX_f30.mgf	19206	5	3709.87	2	GFPLGLSAKSGGGPGSGPR	9	66	>sp|Q9P270|SLAI2_HUMAN SLAIN motif-containing protein 2 OS=Homo sapiens GN=SLAIN2 PE=1 SV=2	1697.88	1.67e-33	2.59e-52	GFPLGLSAKSGGGPGSGPRR	9	66	>sp|Q9P270|SLAI2_HUMAN SLAIN motif-containing protein 2 OS=Homo sapiens GN=SLAIN2 PE=1 SV=2	1853.99	3.34e-14	8e-38	>sp|Q9P270|SLAI2_HUMAN SLAIN motif-containing protein 2 OS=Homo sapiens GN=SLAIN2 PE=1 SV=2-74->sp|Q9P270|SLAI2_HUMAN SLAIN motif-containing protein 2 OS=Homo sapiens GN=SLAIN2 PE=1 SV=2-74	1
1338-1-1-1-1-1	F1_Agilent5_20160401_SLAIN2_CLASP2_DSSO_XL_SCX_f31.mgf	9025	4	2068.18	2	KLQELVK	1	16	>sp|Q9P270|SLAI2_HUMAN SLAIN motif-containing protein 2 OS=Homo sapiens GN=SLAIN2 PE=1 SV=2	856.538	1.03e-28	2.94e-39	SKLAQPVRR	2	552	>sp|Q9P270|SLAI2_HUMAN SLAIN motif-containing protein 2 OS=Homo sapiens GN=SLAIN2 PE=1 SV=2	1053.64	5.56e-27	8.59e-39	>sp|Q9P270|SLAI2_HUMAN SLAIN motif-containing protein 2 OS=Homo sapiens GN=SLAIN2 PE=1 SV=2-16->sp|Q9P270|SLAI2_HUMAN SLAIN motif-containing protein 2 OS=Homo sapiens GN=SLAIN2 PE=1 SV=2-553	1
1671-1-1-1-1-1	F1_Agilent5_20160401_SLAIN2_CLASP2_DSSO_XL_SCX_f24.mgf	11169	4	3179.53	4	TSNTQVDSVKSSR	10	420	>sp|Q9P270|SLAI2_HUMAN SLAIN motif-containing protein 2 OS=Homo sapiens GN=SLAIN2 PE=1 SV=2	1407.7	1.64e-22	1.64e-22	MQPQASAIPSPGKFR	13	447	>sp|Q9P270|SLAI2_HUMAN SLAIN motif-containing protein 2 OS=Homo sapiens GN=SLAIN2 PE=1 SV=2	1613.83	1.04e-21	3.71e-39	>sp|Q9P270|SLAI2_HUMAN SLAIN motif-containing protein 2 OS=Homo sapiens GN=SLAIN2 PE=1 SV=2-429->sp|Q9P270|SLAI2_HUMAN SLAIN motif-containing protein 2 OS=Homo sapiens GN=SLAIN2 PE=1 SV=2-459	1
1329-1-1-1-1-1	F1_Agilent5_20160401_SLAIN2_CLASP2_DSSO_XL_SCX_f32.mgf	7997	4	2149.18	6	LKILR	2	1879	>sp|Q14008-2|CKAP5_HUMAN Isoform 2 of Cytoskeleton-associated protein 5 OS=Homo sapiens GN=CKAP5	641.459	2.61e-08	6.8e-17	NSPRPSPKQSPR	8	348	>sp|Q9P270|SLAI2_HUMAN SLAIN motif-containing protein 2 OS=Homo sapiens GN=SLAIN2 PE=1 SV=2	1349.72	2.79e-27	2.68e-39	>sp|Q14008-2|CKAP5_HUMAN Isoform 2 of Cytoskeleton-associated protein 5 OS=Homo sapiens GN=CKAP5-1880->sp|Q9P270|SLAI2_HUMAN SLAIN motif-containing protein 2 OS=Homo sapiens GN=SLAIN2 PE=1 SV=2-355	1
685-1-2-1-1-1	F1_Agilent5_20160401_SLAIN2_CLASP2_DSSO_XL_SCX_f34.mgf	5405	5	2792.43	3	KLEKQNEQLR	4	23	>sp|Q9P270|SLAI2_HUMAN SLAIN motif-containing protein 2 OS=Homo sapiens GN=SLAIN2 PE=1 SV=2	1284.71	3.34e-25	3.6e-42	NSPRPSPKQSPR	8	348	>sp|Q9P270|SLAI2_HUMAN SLAIN motif-containing protein 2 OS=Homo sapiens GN=SLAIN2 PE=1 SV=2	1349.72	2.31e-28	7.31e-40	>sp|Q9P270|SLAI2_HUMAN SLAIN motif-containing protein 2 OS=Homo sapiens GN=SLAIN2 PE=1 SV=2-26->sp|Q9P270|SLAI2_HUMAN SLAIN motif-containing protein 2 OS=Homo sapiens GN=SLAIN2 PE=1 SV=2-355	1
1767-1-1-1-1-1	F1_Agilent5_20160401_SLAIN2_CLASP2_DSSO_XL_SCX_f29.mgf	9828	5	3255.56	8	NSPRPSPKQSPR	8	348	>sp|Q9P270|SLAI2_HUMAN SLAIN motif-containing protein 2 OS=Homo sapiens GN=SLAIN2 PE=1 SV=2	1349.72	3.91e-16	9.17e-25	QVLDYPSPDVECAKK	14	154	>sp|Q9P270|SLAI2_HUMAN SLAIN motif-containing protein 2 OS=Homo sapiens GN=SLAIN2 PE=1 SV=2	1747.85	5.26e-40	5.26e-40	>sp|Q9P270|SLAI2_HUMAN SLAIN motif-containing protein 2 OS=Homo sapiens GN=SLAIN2 PE=1 SV=2-167->sp|Q9P270|SLAI2_HUMAN SLAIN motif-containing protein 2 OS=Homo sapiens GN=SLAIN2 PE=1 SV=2-355	1
983-1-1-1-1-1	F1_Agilent5_20160401_SLAIN2_CLASP2_DSSO_XL_SCX_f31.mgf	7450	4	2364.25	4	KLQELVK	1	16	>sp|Q9P270|SLAI2_HUMAN SLAIN motif-containing protein 2 OS=Homo sapiens GN=SLAIN2 PE=1 SV=2	856.538	1.84e-23	6.71e-35	NSPRPSPKQSPR	8	348	>sp|Q9P270|SLAI2_HUMAN SLAIN motif-containing protein 2 OS=Homo sapiens GN=SLAIN2 PE=1 SV=2	1349.72	9.12e-35	2.89e-46	>sp|Q9P270|SLAI2_HUMAN SLAIN motif-containing protein 2 OS=Homo sapiens GN=SLAIN2 PE=1 SV=2-16->sp|Q9P270|SLAI2_HUMAN SLAIN motif-containing protein 2 OS=Homo sapiens GN=SLAIN2 PE=1 SV=2-355	1
1505-1-1-1-1-1	F1_Agilent5_20160401_SLAIN2_CLASP2_DSSO_XL_SCX_f27.mgf	9536	5	3802.82	21	TSNTQVDSVKSSR	10	420	>sp|Q9P270|SLAI2_HUMAN SLAIN motif-containing protein 2 OS=Homo sapiens GN=SLAIN2 PE=1 SV=2	1407.7	2.9e-13	1.99e-28	LSLQGHPTDLQTSNVKNEEK	16	390	>sp|Q9P270|SLAI2_HUMAN SLAIN motif-containing protein 2 OS=Homo sapiens GN=SLAIN2 PE=1 SV=2	2237.13	8.21e-30	7.77e-48	>sp|Q9P270|SLAI2_HUMAN SLAIN motif-containing protein 2 OS=Homo sapiens GN=SLAIN2 PE=1 SV=2-405->sp|Q9P270|SLAI2_HUMAN SLAIN motif-containing protein 2 OS=Homo sapiens GN=SLAIN2 PE=1 SV=2-429	1
3309-1-1-1-1-1	F1_Agilent5_20160401_SLAIN2_CLASP2_DSSO_XL_SCX_f30.mgf	17513	5	3012.58	1	SKLAQPVRR	2	552	>sp|Q9P270|SLAI2_HUMAN SLAIN motif-containing protein 2 OS=Homo sapiens GN=SLAIN2 PE=1 SV=2	1053.64	2.01e-11	2.1e-24	LTPMQKSVSPLVWCR	6	139	>sp|Q9P270|SLAI2_HUMAN SLAIN motif-containing protein 2 OS=Homo sapiens GN=SLAIN2 PE=1 SV=2	1800.94	4.48e-36	5.48e-48	>sp|Q9P270|SLAI2_HUMAN SLAIN motif-containing protein 2 OS=Homo sapiens GN=SLAIN2 PE=1 SV=2-144->sp|Q9P270|SLAI2_HUMAN SLAIN motif-containing protein 2 OS=Homo sapiens GN=SLAIN2 PE=1 SV=2-553	1
620-2-1-1-1-1	F1_Agilent5_20160401_SLAIN2_CLASP2_DSSO_XL_SCX_f33.mgf	5145	5	2792.43	4	KLEKQNEQLR	1	23	>sp|Q9P270|SLAI2_HUMAN SLAIN motif-containing protein 2 OS=Homo sapiens GN=SLAIN2 PE=1 SV=2	1284.71	9.85e-34	3.16e-52	NSPRPSPKQSPR	8	348	>sp|Q9P270|SLAI2_HUMAN SLAIN motif-containing protein 2 OS=Homo sapiens GN=SLAIN2 PE=1 SV=2	1349.72	9.9e-37	3.14e-48	>sp|Q9P270|SLAI2_HUMAN SLAIN motif-containing protein 2 OS=Homo sapiens GN=SLAIN2 PE=1 SV=2-23->sp|Q9P270|SLAI2_HUMAN SLAIN motif-containing protein 2 OS=Homo sapiens GN=SLAIN2 PE=1 SV=2-355	1
712-1-1-1-1-1	F1_Agilent5_20160401_SLAIN2_CLASP2_DSSO_XL_SCX_f33.mgf	5524	5	2561.36	3	SKLAQPVRR	2	552	>sp|Q9P270|SLAI2_HUMAN SLAIN motif-containing protein 2 OS=Homo sapiens GN=SLAIN2 PE=1 SV=2	1053.64	7.66e-24	3.86e-36	NSPRPSPKQSPR	8	348	>sp|Q9P270|SLAI2_HUMAN SLAIN motif-containing protein 2 OS=Homo sapiens GN=SLAIN2 PE=1 SV=2	1349.72	2.45e-34	7.15e-49	>sp|Q9P270|SLAI2_HUMAN SLAIN motif-containing protein 2 OS=Homo sapiens GN=SLAIN2 PE=1 SV=2-355->sp|Q9P270|SLAI2_HUMAN SLAIN motif-containing protein 2 OS=Homo sapiens GN=SLAIN2 PE=1 SV=2-553	1
2418-1-1-1-1-1	F1_Agilent5_20160401_SLAIN2_CLASP2_DSSO_XL_SCX_f30.mgf	13485	5	3419.69	13	TSNTQVDSVKSSR	10	420	>sp|Q9P270|SLAI2_HUMAN SLAIN motif-containing protein 2 OS=Homo sapiens GN=SLAIN2 PE=1 SV=2	1407.7	4.83e-54	5.98e-73	GFPLGLSAKSGGGPGSGPRR	9	66	>sp|Q9P270|SLAI2_HUMAN SLAIN motif-containing protein 2 OS=Homo sapiens GN=SLAIN2 PE=1 SV=2	1853.99	5.5e-51	5.5e-51	>sp|Q9P270|SLAI2_HUMAN SLAIN motif-containing protein 2 OS=Homo sapiens GN=SLAIN2 PE=1 SV=2-429->sp|Q9P270|SLAI2_HUMAN SLAIN motif-containing protein 2 OS=Homo sapiens GN=SLAIN2 PE=1 SV=2-74	1
1499-1-1-1-2-1	F1_Agilent5_20160401_SLAIN2_CLASP2_DSSO_XL_SCX_f32.mgf	8647	4	2299.26	3	KLQELVK	1	16	>sp|Q9P270|SLAI2_HUMAN SLAIN motif-containing protein 2 OS=Homo sapiens GN=SLAIN2 PE=1 SV=2	856.538	8.17e-16	8.17e-16	KLEKQNEQLR	4	23	>sp|Q9P270|SLAI2_HUMAN SLAIN motif-containing protein 2 OS=Homo sapiens GN=SLAIN2 PE=1 SV=2	1284.71	4.31e-51	4.31e-51	>sp|Q9P270|SLAI2_HUMAN SLAIN motif-containing protein 2 OS=Homo sapiens GN=SLAIN2 PE=1 SV=2-16->sp|Q9P270|SLAI2_HUMAN SLAIN motif-containing protein 2 OS=Homo sapiens GN=SLAIN2 PE=1 SV=2-26	1
426-1-1-1-1-1	F1_Agilent5_20160401_SLAIN2_CLASP2_DSSO_XL_SCX_f24.mgf	5947	4	2634.32	2	VLVNSASAQKR	10	716	>CLAP2_HUMAN CLIP-associating protein 2 alpha OS=Homo sapiens GN=CLASP2 PE=1 SV=2	1171.67	3.43e-34	1.05e-52	TKMVSQSQPGSR	2	682	>CLAP2_HUMAN CLIP-associating protein 2 alpha OS=Homo sapiens GN=CLASP2 PE=1 SV=2	1304.65	4.61e-38	1.65e-53	>CLAP2_HUMAN CLIP-associating protein 2 alpha OS=Homo sapiens GN=CLASP2 PE=1 SV=2-683->CLAP2_HUMAN CLIP-associating protein 2 alpha OS=Homo sapiens GN=CLASP2 PE=1 SV=2-725	1
1100-1-1-1-1-1	F1_Agilent5_20160401_SLAIN2_CLASP2_DSSO_XL_SCX_f24.mgf	8389	4	2350.2	7	SKLAQPVR	2	552	>sp|Q9P270|SLAI2_HUMAN SLAIN motif-containing protein 2 OS=Homo sapiens GN=SLAIN2 PE=1 SV=2	897.54	1e-18	1.27e-32	SLPAPKTYGSMoK	6	561	>sp|Q9P270|SLAI2_HUMAN SLAIN motif-containing protein 2 OS=Homo sapiens GN=SLAIN2 PE=1 SV=2	1294.66	7.1e-41	8.95e-55	>sp|Q9P270|SLAI2_HUMAN SLAIN motif-containing protein 2 OS=Homo sapiens GN=SLAIN2 PE=1 SV=2-553->sp|Q9P270|SLAI2_HUMAN SLAIN motif-containing protein 2 OS=Homo sapiens GN=SLAIN2 PE=1 SV=2-566	1
1028-1-1-1-2-1	F1_Agilent5_20160401_SLAIN2_CLASP2_DSSO_XL_SCX_f34.mgf	6581	5	2496.36	7	SKLAQPVRR	2	552	>sp|Q9P270|SLAI2_HUMAN SLAIN motif-containing protein 2 OS=Homo sapiens GN=SLAIN2 PE=1 SV=2	1053.64	4.32e-16	1.3e-27	KLEKQNEQLR	4	23	>sp|Q9P270|SLAI2_HUMAN SLAIN motif-containing protein 2 OS=Homo sapiens GN=SLAIN2 PE=1 SV=2	1284.71	8.86e-39	2.69e-55	>sp|Q9P270|SLAI2_HUMAN SLAIN motif-containing protein 2 OS=Homo sapiens GN=SLAIN2 PE=1 SV=2-26->sp|Q9P270|SLAI2_HUMAN SLAIN motif-containing protein 2 OS=Homo sapiens GN=SLAIN2 PE=1 SV=2-553	1
2088-1-1-1-1-1	F1_Agilent5_20160401_SLAIN2_CLASP2_DSSO_XL_SCX_f33.mgf	11257	5	3717.95	4	SKLAQPVRR	2	552	>sp|Q9P270|SLAI2_HUMAN SLAIN motif-containing protein 2 OS=Homo sapiens GN=SLAIN2 PE=1 SV=2	1053.64	5.95e-08	2.74e-19	LSLQGHPTDLQTSNVKNEEKLR	16	390	>sp|Q9P270|SLAI2_HUMAN SLAIN motif-containing protein 2 OS=Homo sapiens GN=SLAIN2 PE=1 SV=2	2506.31	5.22e-24	2.63e-55	>sp|Q9P270|SLAI2_HUMAN SLAIN motif-containing protein 2 OS=Homo sapiens GN=SLAIN2 PE=1 SV=2-405->sp|Q9P270|SLAI2_HUMAN SLAIN motif-containing protein 2 OS=Homo sapiens GN=SLAIN2 PE=1 SV=2-553	1
592-1-1-1-1-1	F1_Agilent5_20160401_SLAIN2_CLASP2_DSSO_XL_SCX_f27.mgf	6327	4	1800.91	8	NSKQR	3	1337	>sp|Q14008-2|CKAP5_HUMAN Isoform 2 of Cytoskeleton-associated protein 5 OS=Homo sapiens GN=CKAP5	631.34	2e-20	3.72e-30	VGEPKDVIR	5	1298	>sp|Q14008-2|CKAP5_HUMAN Isoform 2 of Cytoskeleton-associated protein 5 OS=Homo sapiens GN=CKAP5	1011.57	7.05e-39	5.64e-57	>sp|Q14008-2|CKAP5_HUMAN Isoform 2 of Cytoskeleton-associated protein 5 OS=Homo sapiens GN=CKAP5-1302->sp|Q14008-2|CKAP5_HUMAN Isoform 2 of Cytoskeleton-associated protein 5 OS=Homo sapiens GN=CKAP5-1339	1	10.4
2191-1-1-1-1-1	F1_Agilent5_20160401_SLAIN2_CLASP2_DSSO_XL_SCX_f30.mgf	12374	5	2959.48	3	SKLAQPVRR	2	552	>sp|Q9P270|SLAI2_HUMAN SLAIN motif-containing protein 2 OS=Homo sapiens GN=SLAIN2 PE=1 SV=2	1053.64	9.53e-13	2.69e-22	QVLDYPSPDVECAKK	14	154	>sp|Q9P270|SLAI2_HUMAN SLAIN motif-containing protein 2 OS=Homo sapiens GN=SLAIN2 PE=1 SV=2	1747.85	5.38e-57	5.38e-57	>sp|Q9P270|SLAI2_HUMAN SLAIN motif-containing protein 2 OS=Homo sapiens GN=SLAIN2 PE=1 SV=2-167->sp|Q9P270|SLAI2_HUMAN SLAIN motif-containing protein 2 OS=Homo sapiens GN=SLAIN2 PE=1 SV=2-553	1
658-1-1-1-1-1	F1_Agilent5_20160401_SLAIN2_CLASP2_DSSO_XL_SCX_f24.mgf	6692	4	2410.17	3	KLTPMQK	1	138	>sp|Q9P270|SLAI2_HUMAN SLAIN motif-containing protein 2 OS=Homo sapiens GN=SLAIN2 PE=1 SV=2	844.484	8.52e-10	1.33e-22	TSNTQVDSVKSSR	10	420	>sp|Q9P270|SLAI2_HUMAN SLAIN motif-containing protein 2 OS=Homo sapiens GN=SLAIN2 PE=1 SV=2	1407.7	3.35e-45	2.38e-59	>sp|Q9P270|SLAI2_HUMAN SLAIN motif-containing protein 2 OS=Homo sapiens GN=SLAIN2 PE=1 SV=2-138->sp|Q9P270|SLAI2_HUMAN SLAIN motif-containing protein 2 OS=Homo sapiens GN=SLAIN2 PE=1 SV=2-429	1
2648-1-1-1-1-1	F1_Agilent5_20160401_SLAIN2_CLASP2_DSSO_XL_SCX_f25.mgf	15009	4	2497.35	6	LKILR	2	1879	>sp|Q14008-2|CKAP5_HUMAN Isoform 2 of Cytoskeleton-associated protein 5 OS=Homo sapiens GN=CKAP5	641.459	3.32e-05	2.22e-14	GFPLGLSAKSGGGPGSGPR	9	66	>sp|Q9P270|SLAI2_HUMAN SLAIN motif-containing protein 2 OS=Homo sapiens GN=SLAIN2 PE=1 SV=2	1697.88	7.13e-28	7.8e-60	>sp|Q14008-2|CKAP5_HUMAN Isoform 2 of Cytoskeleton-associated protein 5 OS=Homo sapiens GN=CKAP5-1880->sp|Q9P270|SLAI2_HUMAN SLAIN motif-containing protein 2 OS=Homo sapiens GN=SLAIN2 PE=1 SV=2-74	1
919-1-1-1-1-1	F1_Agilent5_20160401_SLAIN2_CLASP2_DSSO_XL_SCX_f33.mgf	6400	6	2496.36	1	SKLAQPVRR	2	552	>sp|Q9P270|SLAI2_HUMAN SLAIN motif-containing protein 2 OS=Homo sapiens GN=SLAIN2 PE=1 SV=2	1053.64	5.49e-16	1.64e-28	KLEKQNEQLR	1	23	>sp|Q9P270|SLAI2_HUMAN SLAIN motif-containing protein 2 OS=Homo sapiens GN=SLAIN2 PE=1 SV=2	1284.71	4.65e-43	5.46e-60	>sp|Q9P270|SLAI2_HUMAN SLAIN motif-containing protein 2 OS=Homo sapiens GN=SLAIN2 PE=1 SV=2-23->sp|Q9P270|SLAI2_HUMAN SLAIN motif-containing protein 2 OS=Homo sapiens GN=SLAIN2 PE=1 SV=2-553	1
388-1-1-1-1-1	F1_Agilent5_20160401_SLAIN2_CLASP2_DSSO_XL_SCX_f26.mgf	5846	4	2062.03	3	SKIPR	2	727	>CLAP2_HUMAN CLIP-associating protein 2 alpha OS=Homo sapiens GN=CLASP2 PE=1 SV=2	599.375	0.000149518	9.57e-12	TKMVSQSQPGSR	2	682	>CLAP2_HUMAN CLIP-associating protein 2 alpha OS=Homo sapiens GN=CLASP2 PE=1 SV=2	1304.65	7.3e-43	1.13e-61	>CLAP2_HUMAN CLIP-associating protein 2 alpha OS=Homo sapiens GN=CLASP2 PE=1 SV=2-683->CLAP2_HUMAN CLIP-associating protein 2 alpha OS=Homo sapiens GN=CLASP2 PE=1 SV=2-728	1
1499-2-2-1-1-1	F1_Agilent5_20160401_SLAIN2_CLASP2_DSSO_XL_SCX_f32.mgf	8647	4	2299.26	5	KLQELVKK	7	16	>sp|Q9P270|SLAI2_HUMAN SLAIN motif-containing protein 2 OS=Homo sapiens GN=SLAIN2 PE=1 SV=2	984.633	6.13e-38	1.56e-50	LEKQNEQLR	3	24	>sp|Q9P270|SLAI2_HUMAN SLAIN motif-containing protein 2 OS=Homo sapiens GN=SLAIN2 PE=1 SV=2	1156.62	7.46e-48	8.25e-62	>sp|Q9P270|SLAI2_HUMAN SLAIN motif-containing protein 2 OS=Homo sapiens GN=SLAIN2 PE=1 SV=2-22->sp|Q9P270|SLAI2_HUMAN SLAIN motif-containing protein 2 OS=Homo sapiens GN=SLAIN2 PE=1 SV=2-26	1
1780-1-1-1-1-1	F1_Agilent5_20160401_SLAIN2_CLASP2_DSSO_XL_SCX_f31.mgf	11036	4	2102.13	4	LKILR	2	1879	>sp|Q14008-2|CKAP5_HUMAN Isoform 2 of Cytoskeleton-associated protein 5 OS=Homo sapiens GN=CKAP5	641.459	4.02e-16	1.34e-24	VIEMEREGKGR	9	1826	>sp|Q14008-2|CKAP5_HUMAN Isoform 2 of Cytoskeleton-associated protein 5 OS=Homo sapiens GN=CKAP5	1302.67	2.67e-48	3.72e-62	>sp|Q14008-2|CKAP5_HUMAN Isoform 2 of Cytoskeleton-associated protein 5 OS=Homo sapiens GN=CKAP5-1834->sp|Q14008-2|CKAP5_HUMAN Isoform 2 of Cytoskeleton-associated protein 5 OS=Homo sapiens GN=CKAP5-1880	1	25.9
1892-1-1-1-1-1	F1_Agilent5_20160401_SLAIN2_CLASP2_DSSO_XL_SCX_f27.mgf	10932	5	4442.09	4	TSNTQVDSVKSSR	10	420	>sp|Q9P270|SLAI2_HUMAN SLAIN motif-containing protein 2 OS=Homo sapiens GN=SLAIN2 PE=1 SV=2	1407.7	2.24e-11	5.31e-27	TSNTQVDSVKSSRSDSNFQVPNGGIPR	10	420	>sp|Q9P270|SLAI2_HUMAN SLAIN motif-containing protein 2 OS=Homo sapiens GN=SLAIN2 PE=1 SV=2	2876.4	1.42e-42	5.31e-68	>sp|Q9P270|SLAI2_HUMAN SLAIN motif-containing protein 2 OS=Homo sapiens GN=SLAIN2 PE=1 SV=2-429->sp|Q9P270|SLAI2_HUMAN SLAIN motif-containing protein 2 OS=Homo sapiens GN=SLAIN2 PE=1 SV=2-429	1
1839-1-1-1-1-1	F1_Agilent5_20160401_SLAIN2_CLASP2_DSSO_XL_SCX_f24.mgf	12126	4	2669.36	6	SKLAQPVR	2	552	>sp|Q9P270|SLAI2_HUMAN SLAIN motif-containing protein 2 OS=Homo sapiens GN=SLAIN2 PE=1 SV=2	897.54	3.65e-17	1.04e-28	MQPQASAIPSPGKFR	13	447	>sp|Q9P270|SLAI2_HUMAN SLAIN motif-containing protein 2 OS=Homo sapiens GN=SLAIN2 PE=1 SV=2	1613.83	1.34e-51	1.8e-70	>sp|Q9P270|SLAI2_HUMAN SLAIN motif-containing protein 2 OS=Homo sapiens GN=SLAIN2 PE=1 SV=2-459->sp|Q9P270|SLAI2_HUMAN SLAIN motif-containing protein 2 OS=Homo sapiens GN=SLAIN2 PE=1 SV=2-553	1
3076-1-1-1-1-1	F1_Agilent5_20160401_SLAIN2_CLASP2_DSSO_XL_SCX_f30.mgf	16517	5	3308.66	5	NSPRPSPKQSPR	8	348	>sp|Q9P270|SLAI2_HUMAN SLAIN motif-containing protein 2 OS=Homo sapiens GN=SLAIN2 PE=1 SV=2	1349.72	4.96e-23	1.51e-35	LTPMQKSVSPLVWCR	6	139	>sp|Q9P270|SLAI2_HUMAN SLAIN motif-containing protein 2 OS=Homo sapiens GN=SLAIN2 PE=1 SV=2	1800.94	3.41e-53	6.4e-71	>sp|Q9P270|SLAI2_HUMAN SLAIN motif-containing protein 2 OS=Homo sapiens GN=SLAIN2 PE=1 SV=2-144->sp|Q9P270|SLAI2_HUMAN SLAIN motif-containing protein 2 OS=Homo sapiens GN=SLAIN2 PE=1 SV=2-355	1
620-1-1-1-1-1	F1_Agilent5_20160401_SLAIN2_CLASP2_DSSO_XL_SCX_f24.mgf	6558	4	2463.23	5	SKLAQPVR	2	552	>sp|Q9P270|SLAI2_HUMAN SLAIN motif-containing protein 2 OS=Homo sapiens GN=SLAIN2 PE=1 SV=2	897.54	1.14e-26	2.36e-39	TSNTQVDSVKSSR	10	420	>sp|Q9P270|SLAI2_HUMAN SLAIN motif-containing protein 2 OS=Homo sapiens GN=SLAIN2 PE=1 SV=2	1407.7	3.94e-56	9.34e-72	>sp|Q9P270|SLAI2_HUMAN SLAIN motif-containing protein 2 OS=Homo sapiens GN=SLAIN2 PE=1 SV=2-429->sp|Q9P270|SLAI2_HUMAN SLAIN motif-containing protein 2 OS=Homo sapiens GN=SLAIN2 PE=1 SV=2-553	1
873-1-2-1-1-1	F1_Agilent5_20160401_SLAIN2_CLASP2_DSSO_XL_SCX_f31.mgf	6988	5	2850.41	2	KLEKQNEQLR	4	23	>sp|Q9P270|SLAI2_HUMAN SLAIN motif-containing protein 2 OS=Homo sapiens GN=SLAIN2 PE=1 SV=2	1284.71	2.29e-43	5.41e-60	TSNTQVDSVKSSR	10	420	>sp|Q9P270|SLAI2_HUMAN SLAIN motif-containing protein 2 OS=Homo sapiens GN=SLAIN2 PE=1 SV=2	1407.7	5.55e-57	3.39e-72	>sp|Q9P270|SLAI2_HUMAN SLAIN motif-containing protein 2 OS=Homo sapiens GN=SLAIN2 PE=1 SV=2-26->sp|Q9P270|SLAI2_HUMAN SLAIN motif-containing protein 2 OS=Homo sapiens GN=SLAIN2 PE=1 SV=2-429	1
1236-1-1-1-1-1	F1_Agilent5_20160401_SLAIN2_CLASP2_DSSO_XL_SCX_f31.mgf	8596	4	2299.25	1	KLQELVK	1	16	>sp|Q9P270|SLAI2_HUMAN SLAIN motif-containing protein 2 OS=Homo sapiens GN=SLAIN2 PE=1 SV=2	856.538	3.97e-32	1.13e-42	KLEKQNEQLR	1	23	>sp|Q9P270|SLAI2_HUMAN SLAIN motif-containing protein 2 OS=Homo sapiens GN=SLAIN2 PE=1 SV=2	1284.71	6.28e-56	8.83e-73	>sp|Q9P270|SLAI2_HUMAN SLAIN motif-containing protein 2 OS=Homo sapiens GN=SLAIN2 PE=1 SV=2-16->sp|Q9P270|SLAI2_HUMAN SLAIN motif-containing protein 2 OS=Homo sapiens GN=SLAIN2 PE=1 SV=2-23	1
1072-1-1-1-1-1	F1_Agilent5_20160401_SLAIN2_CLASP2_DSSO_XL_SCX_f24.mgf	8290	4	2422.23	14	KLQELVK	1	16	>sp|Q9P270|SLAI2_HUMAN SLAIN motif-containing protein 2 OS=Homo sapiens GN=SLAIN2 PE=1 SV=2	856.538	2.04e-25	5.79e-37	TSNTQVDSVKSSR	10	420	>sp|Q9P270|SLAI2_HUMAN SLAIN motif-containing protein 2 OS=Homo sapiens GN=SLAIN2 PE=1 SV=2	1407.7	2.82e-56	1.62e-74	>sp|Q9P270|SLAI2_HUMAN SLAIN motif-containing protein 2 OS=Homo sapiens GN=SLAIN2 PE=1 SV=2-16->sp|Q9P270|SLAI2_HUMAN SLAIN motif-containing protein 2 OS=Homo sapiens GN=SLAIN2 PE=1 SV=2-429	1
884-1-1-1-1-1	F1_Agilent5_20160401_SLAIN2_CLASP2_DSSO_XL_SCX_f30.mgf	6563	5	2850.41	6	KLEKQNEQLR	1	23	>sp|Q9P270|SLAI2_HUMAN SLAIN motif-containing protein 2 OS=Homo sapiens GN=SLAIN2 PE=1 SV=2	1284.71	8.1e-24	5.38e-40	TSNTQVDSVKSSR	10	420	>sp|Q9P270|SLAI2_HUMAN SLAIN motif-containing protein 2 OS=Homo sapiens GN=SLAIN2 PE=1 SV=2	1407.7	3.47e-57	4.63e-75	>sp|Q9P270|SLAI2_HUMAN SLAIN motif-containing protein 2 OS=Homo sapiens GN=SLAIN2 PE=1 SV=2-23->sp|Q9P270|SLAI2_HUMAN SLAIN motif-containing protein 2 OS=Homo sapiens GN=SLAIN2 PE=1 SV=2-429	1
2227-1-1-1-1-1	F1_Agilent5_20160401_SLAIN2_CLASP2_DSSO_XL_SCX_f24.mgf	13892	4	2700.37	3	KLTPMQK	1	138	>sp|Q9P270|SLAI2_HUMAN SLAIN motif-containing protein 2 OS=Homo sapiens GN=SLAIN2 PE=1 SV=2	844.484	8.45e-13	2.42e-23	GFPLGLSAKSGGGPGSGPR	9	66	>sp|Q9P270|SLAI2_HUMAN SLAIN motif-containing protein 2 OS=Homo sapiens GN=SLAIN2 PE=1 SV=2	1697.88	1.08e-44	1.86e-75	>sp|Q9P270|SLAI2_HUMAN SLAIN motif-containing protein 2 OS=Homo sapiens GN=SLAIN2 PE=1 SV=2-138->sp|Q9P270|SLAI2_HUMAN SLAIN motif-containing protein 2 OS=Homo sapiens GN=SLAIN2 PE=1 SV=2-74	1
479-1-1-1-1-1	F1_Agilent5_20160401_SLAIN2_CLASP2_DSSO_XL_SCX_f31.mgf	5353	5	2915.41	4	NSPRPSPKQSPR	8	348	>sp|Q9P270|SLAI2_HUMAN SLAIN motif-containing protein 2 OS=Homo sapiens GN=SLAIN2 PE=1 SV=2	1349.72	5.08e-36	1.48e-50	TSNTQVDSVKSSR	10	420	>sp|Q9P270|SLAI2_HUMAN SLAIN motif-containing protein 2 OS=Homo sapiens GN=SLAIN2 PE=1 SV=2	1407.7	4.06e-58	3.78e-77	>sp|Q9P270|SLAI2_HUMAN SLAIN motif-containing protein 2 OS=Homo sapiens GN=SLAIN2 PE=1 SV=2-355->sp|Q9P270|SLAI2_HUMAN SLAIN motif-containing protein 2 OS=Homo sapiens GN=SLAIN2 PE=1 SV=2-429	1
2517-1-1-1-1-1	F1_Agilent5_20160401_SLAIN2_CLASP2_DSSO_XL_SCX_f24.mgf	14914	4	2712.42	6	KLQELVK	1	16	>sp|Q9P270|SLAI2_HUMAN SLAIN motif-containing protein 2 OS=Homo sapiens GN=SLAIN2 PE=1 SV=2	856.538	1.68e-08	4.81e-19	GFPLGLSAKSGGGPGSGPR	9	66	>sp|Q9P270|SLAI2_HUMAN SLAIN motif-containing protein 2 OS=Homo sapiens GN=SLAIN2 PE=1 SV=2	1697.88	1.25e-46	3.13e-77	>sp|Q9P270|SLAI2_HUMAN SLAIN motif-containing protein 2 OS=Homo sapiens GN=SLAIN2 PE=1 SV=2-16->sp|Q9P270|SLAI2_HUMAN SLAIN motif-containing protein 2 OS=Homo sapiens GN=SLAIN2 PE=1 SV=2-74	1
651-1-1-1-1-1	F1_Agilent5_20160401_SLAIN2_CLASP2_DSSO_XL_SCX_f26.mgf	6784	4	1929.04	6	SKIPR	2	727	>CLAP2_HUMAN CLIP-associating protein 2 alpha OS=Homo sapiens GN=CLASP2 PE=1 SV=2	599.375	1.86e-09	2.9e-18	VLVNSASAQKR	10	716	>CLAP2_HUMAN CLIP-associating protein 2 alpha OS=Homo sapiens GN=CLASP2 PE=1 SV=2	1171.67	3.65e-56	4.05e-78	>CLAP2_HUMAN CLIP-associating protein 2 alpha OS=Homo sapiens GN=CLASP2 PE=1 SV=2-725->CLAP2_HUMAN CLIP-associating protein 2 alpha OS=Homo sapiens GN=CLASP2 PE=1 SV=2-728	1
1925-1-1-1-2-1	F1_Agilent5_20160401_SLAIN2_CLASP2_DSSO_XL_SCX_f33.mgf	10447	6	4228.11	4	TSNTQVDSVKSSR	10	420	>sp|Q9P270|SLAI2_HUMAN SLAIN motif-containing protein 2 OS=Homo sapiens GN=SLAIN2 PE=1 SV=2	1407.7	5.98e-41	5.23e-55	LSLQGHPTDLQTSNVKNEEKLRR	20	390	>sp|Q9P270|SLAI2_HUMAN SLAIN motif-containing protein 2 OS=Homo sapiens GN=SLAIN2 PE=1 SV=2	2662.42	1.59e-51	9.07e-80	>sp|Q9P270|SLAI2_HUMAN SLAIN motif-containing protein 2 OS=Homo sapiens GN=SLAIN2 PE=1 SV=2-409->sp|Q9P270|SLAI2_HUMAN SLAIN motif-containing protein 2 OS=Homo sapiens GN=SLAIN2 PE=1 SV=2-429	1
2366-1-1-1-1-1	F1_Agilent5_20160401_SLAIN2_CLASP2_DSSO_XL_SCX_f30.mgf	13249	5	3205.6	4	NSPRPSPKQSPR	8	348	>sp|Q9P270|SLAI2_HUMAN SLAIN motif-containing protein 2 OS=Homo sapiens GN=SLAIN2 PE=1 SV=2	1349.72	1.06e-26	1.97e-42	GFPLGLSAKSGGGPGSGPR	9	66	>sp|Q9P270|SLAI2_HUMAN SLAIN motif-containing protein 2 OS=Homo sapiens GN=SLAIN2 PE=1 SV=2	1697.88	2.18e-53	1.17e-84	>sp|Q9P270|SLAI2_HUMAN SLAIN motif-containing protein 2 OS=Homo sapiens GN=SLAIN2 PE=1 SV=2-355->sp|Q9P270|SLAI2_HUMAN SLAIN motif-containing protein 2 OS=Homo sapiens GN=SLAIN2 PE=1 SV=2-74	1
2275-1-2-1-1-1	F1_Agilent5_20160401_SLAIN2_CLASP2_DSSO_XL_SCX_f31.mgf	13298	5	3140.6	3	KLEKQNEQLR	4	23	>sp|Q9P270|SLAI2_HUMAN SLAIN motif-containing protein 2 OS=Homo sapiens GN=SLAIN2 PE=1 SV=2	1284.71	5.86e-27	1.38e-43	GFPLGLSAKSGGGPGSGPR	9	66	>sp|Q9P270|SLAI2_HUMAN SLAIN motif-containing protein 2 OS=Homo sapiens GN=SLAIN2 PE=1 SV=2	1697.88	5.03e-55	3.99e-86	>sp|Q9P270|SLAI2_HUMAN SLAIN motif-containing protein 2 OS=Homo sapiens GN=SLAIN2 PE=1 SV=2-26->sp|Q9P270|SLAI2_HUMAN SLAIN motif-containing protein 2 OS=Homo sapiens GN=SLAIN2 PE=1 SV=2-74	1
2549-1-1-1-1-1	F1_Agilent5_20160401_SLAIN2_CLASP2_DSSO_XL_SCX_f30.mgf	14144	5	2909.51	9	SKLAQPVRR	2	552	>sp|Q9P270|SLAI2_HUMAN SLAIN motif-containing protein 2 OS=Homo sapiens GN=SLAIN2 PE=1 SV=2	1053.64	1.09e-12	1.54e-27	GFPLGLSAKSGGGPGSGPR	9	66	>sp|Q9P270|SLAI2_HUMAN SLAIN motif-containing protein 2 OS=Homo sapiens GN=SLAIN2 PE=1 SV=2	1697.88	1.73e-54	9.04e-89	>sp|Q9P270|SLAI2_HUMAN SLAIN motif-containing protein 2 OS=Homo sapiens GN=SLAIN2 PE=1 SV=2-553->sp|Q9P270|SLAI2_HUMAN SLAIN motif-containing protein 2 OS=Homo sapiens GN=SLAIN2 PE=1 SV=2-74	1
1595-1-1-1-1-1	F1_Agilent5_20160401_SLAIN2_CLASP2_DSSO_XL_SCX_f32.mgf	9014	5	3744.84	2	NSPRPSPKQSPR	8	348	>sp|Q9P270|SLAI2_HUMAN SLAIN motif-containing protein 2 OS=Homo sapiens GN=SLAIN2 PE=1 SV=2	1349.72	3.74e-14	1.16e-24	LSLQGHPTDLQTSNVKNEEK	16	390	>sp|Q9P270|SLAI2_HUMAN SLAIN motif-containing protein 2 OS=Homo sapiens GN=SLAIN2 PE=1 SV=2	2237.13	1.64e-55	1.57e-90	>sp|Q9P270|SLAI2_HUMAN SLAIN motif-containing protein 2 OS=Homo sapiens GN=SLAIN2 PE=1 SV=2-355->sp|Q9P270|SLAI2_HUMAN SLAIN motif-containing protein 2 OS=Homo sapiens GN=SLAIN2 PE=1 SV=2-405	1
1767-1-1-1-2-1	F1_Agilent5_20160401_SLAIN2_CLASP2_DSSO_XL_SCX_f35.mgf	9423	6	3874.06	3	SKLAQPVRR	2	552	>sp|Q9P270|SLAI2_HUMAN SLAIN motif-containing protein 2 OS=Homo sapiens GN=SLAIN2 PE=1 SV=2	1053.64	4.61e-11	1.16e-25	LSLQGHPTDLQTSNVKNEEKLRR	20	390	>sp|Q9P270|SLAI2_HUMAN SLAIN motif-containing protein 2 OS=Homo sapiens GN=SLAIN2 PE=1 SV=2	2662.42	1.51e-53	4.43e-91	>sp|Q9P270|SLAI2_HUMAN SLAIN motif-containing protein 2 OS=Homo sapiens GN=SLAIN2 PE=1 SV=2-409->sp|Q9P270|SLAI2_HUMAN SLAIN motif-containing protein 2 OS=Homo sapiens GN=SLAIN2 PE=1 SV=2-553	1
1546-1-1-1-2-1	F1_Agilent5_20160401_SLAIN2_CLASP2_DSSO_XL_SCX_f35.mgf	8697	6	4170.13	14	NSPRPSPKQSPR	8	348	>sp|Q9P270|SLAI2_HUMAN SLAIN motif-containing protein 2 OS=Homo sapiens GN=SLAIN2 PE=1 SV=2	1349.72	1.11e-20	3.03e-34	LSLQGHPTDLQTSNVKNEEKLRR	20	390	>sp|Q9P270|SLAI2_HUMAN SLAIN motif-containing protein 2 OS=Homo sapiens GN=SLAIN2 PE=1 SV=2	2662.42	3.44e-55	1.01e-92	>sp|Q9P270|SLAI2_HUMAN SLAIN motif-containing protein 2 OS=Homo sapiens GN=SLAIN2 PE=1 SV=2-355->sp|Q9P270|SLAI2_HUMAN SLAIN motif-containing protein 2 OS=Homo sapiens GN=SLAIN2 PE=1 SV=2-409	1

## Sheet: GFP
Additional cross-links involved in GFP-tagged MICAL3
index	file_name	scan	charge	precursor_mass	spectra_num	peptide_a	xl_a	pep_pos_a	protein_a	mass_a	n_score_a	n_score_a_MS2_MS3	peptide_b	xl_b	pep_pos_b	protein_b	mass_b	n_score_b	n_score_b_MS2_MS3	protein_a_b	FDR_cutoff	Cα-Cα distance (Å)
2456-1-1-1-1-1	F1_Agilent5_20150319_FL_QL_Mical3_WT_FL_Rab8_WT_DSSO_XL_SCX_f29.mgf	8716	4	2280.12	2	VNFKIR	4	189	>MICAL3_WT_FL	775.47	8.71763e-23	8.71763e-23	TIFFKDDGNYK	5	123	>MICAL3_WT_FL	1346.65	5.1503e-46	5.1503e-46	>MICAL3_WT_FL-127->MICAL3_WT_FL-192	1	10.3
2125-1-1-1-1-1	F1_Agilent5_20150319_FL_QL_Mical3_WT_FL_ELKS_Rab6_Rab8_DSSO_XL_SCX_f27.mgf	8274	4	2187.04	4	DDGNYKTR	6	128	>MICAL3_WT_FL	967.436	1.93231e-31	1.93231e-31	IELKGIDFK	4	149	>MICAL3_WT_FL	1061.61	6.17353e-45	6.17353e-45	>MICAL3_WT_FL-133->MICAL3_WT_FL-152	1	5.4
2112-1-1-1-1-1	F1_Agilent5_20150319_FL_QL_Mical3_WT_FL_ELKS_Rab6_Rab8_DSSO_XL_SCX_f31.mgf	7986	5	3305.57	2	NGIKVNFK	4	185	>MICAL3_WT_FL	918.529	1.27436e-25	1.27436e-25	LEYNYNSHNVYIMADKQK	16	167	>MICAL3_WT_FL	2229.05	7.49252e-55	7.49252e-55	>MICAL3_WT_FL-182->MICAL3_WT_FL-188	1	9.9
Additional cross-links involved in GFP-tagged SLAIN2
index	file_name	scan	charge	precursor_mass	spectra_num	peptide_a	xl_a	pep_pos_a	protein_a	mass_a	n_score_a	n_score_a_MS2_MS3	peptide_b	xl_b	pep_pos_b	protein_b	mass_b	n_score_b	n_score_b_MS2_MS3	protein_a_b	FDR_cutoff	Cα-Cα distance (Å)
2905-1-1-1-1-1	F1_Agilent5_20160401_SLAIN2_CLASP2_DSSO_XL_SCX_f31.mgf	15752	5	2537.27	6	VNFKIR	4	189	>sp|Q9P270|SLAI2_HUMAN SLAIN motif-containing protein 2 OS=Homo sapiens GN=SLAIN2 PE=1 SV=2,>sp|O75122|CLAP2_HUMAN CLIP-associating protein 2 alpha OS=Homo sapiens GN=CLASP2 PE=1 SV=2	775.47	4.33e-16	5.65e-28	TIFFKDDGNYKTR	5	123	>sp|Q9P270|SLAI2_HUMAN SLAIN motif-containing protein 2 OS=Homo sapiens GN=SLAIN2 PE=1 SV=2,>sp|O75122|CLAP2_HUMAN CLIP-associating protein 2 alpha OS=Homo sapiens GN=CLASP2 PE=1 SV=2	1603.8	1.29e-48	4.83e-69	>sp|Q9P270|SLAI2_HUMAN SLAIN motif-containing protein 2 OS=Homo sapiens GN=SLAIN2 PE=1 SV=2,>sp|O75122|CLAP2_HUMAN CLIP-associating protein 2 alpha OS=Homo sapiens GN=CLASP2 PE=1 SV=2-127->sp|Q9P270|SLAI2_HUMAN SLAIN motif-containing protein 2 OS=Homo sapiens GN=SLAIN2 PE=1 SV=2,>sp|O75122|CLAP2_HUMAN CLIP-associating protein 2 alpha OS=Homo sapiens GN=CLASP2 PE=1 SV=2-192	1	10.3
2247-1-1-1-1-1	F1_Agilent5_20160401_SLAIN2_CLASP2_DSSO_XL_SCX_f33.mgf	11968	5	3046.52	1	KLEKQNEQLR	1	299	>sp|Q9P270|SLAI2_HUMAN SLAIN motif-containing protein 2 OS=Homo sapiens GN=SLAIN2 PE=1 SV=2	1284.71	4.02e-13	1.6e-27	TIFFKDDGNYKTR	5	123	>sp|Q9P270|SLAI2_HUMAN SLAIN motif-containing protein 2 OS=Homo sapiens GN=SLAIN2 PE=1 SV=2,>sp|O75122|CLAP2_HUMAN CLIP-associating protein 2 alpha OS=Homo sapiens GN=CLASP2 PE=1 SV=2	1603.8	3.2e-12	1.28e-26	>sp|Q9P270|SLAI2_HUMAN SLAIN motif-containing protein 2 OS=Homo sapiens GN=SLAIN2 PE=1 SV=2-299->sp|Q9P270|SLAI2_HUMAN SLAIN motif-containing protein 2 OS=Homo sapiens GN=SLAIN2 PE=1 SV=2,>sp|O75122|CLAP2_HUMAN CLIP-associating protein 2 alpha OS=Homo sapiens GN=CLASP2 PE=1 SV=2-127	1
2389-1-2-1-1-1	F1_Agilent5_20160401_SLAIN2_CLASP2_DSSO_XL_SCX_f33.mgf	12462	5	3046.52	2	KLEKQNEQLR	4	299	>sp|Q9P270|SLAI2_HUMAN SLAIN motif-containing protein 2 OS=Homo sapiens GN=SLAIN2 PE=1 SV=2	1284.71	2.14e-18	7.78e-32	TIFFKDDGNYKTR	5	123	>sp|Q9P270|SLAI2_HUMAN SLAIN motif-containing protein 2 OS=Homo sapiens GN=SLAIN2 PE=1 SV=2,>sp|O75122|CLAP2_HUMAN CLIP-associating protein 2 alpha OS=Homo sapiens GN=CLASP2 PE=1 SV=2	1603.8	1.11e-33	1.08e-49	>sp|Q9P270|SLAI2_HUMAN SLAIN motif-containing protein 2 OS=Homo sapiens GN=SLAIN2 PE=1 SV=2-302->sp|Q9P270|SLAI2_HUMAN SLAIN motif-containing protein 2 OS=Homo sapiens GN=SLAIN2 PE=1 SV=2,>sp|O75122|CLAP2_HUMAN CLIP-associating protein 2 alpha OS=Homo sapiens GN=CLASP2 PE=1 SV=2-127	1
2011-1-1-1-1-1	F1_Agilent5_20160401_SLAIN2_CLASP2_DSSO_XL_SCX_f33.mgf	10878	5	3111.52	2	NSPRPSPKQSPR	8	624	>sp|Q9P270|SLAI2_HUMAN SLAIN motif-containing protein 2 OS=Homo sapiens GN=SLAIN2 PE=1 SV=2	1349.72	6.91e-22	2.8e-34	TIFFKDDGNYKTR	5	123	>sp|Q9P270|SLAI2_HUMAN SLAIN motif-containing protein 2 OS=Homo sapiens GN=SLAIN2 PE=1 SV=2,>sp|O75122|CLAP2_HUMAN CLIP-associating protein 2 alpha OS=Homo sapiens GN=CLASP2 PE=1 SV=2	1603.8	2.27e-36	1.79e-54	>sp|Q9P270|SLAI2_HUMAN SLAIN motif-containing protein 2 OS=Homo sapiens GN=SLAIN2 PE=1 SV=2-631->sp|Q9P270|SLAI2_HUMAN SLAIN motif-containing protein 2 OS=Homo sapiens GN=SLAIN2 PE=1 SV=2,>sp|O75122|CLAP2_HUMAN CLIP-associating protein 2 alpha OS=Homo sapiens GN=CLASP2 PE=1 SV=2-127	1
2317-2-1-1-1-1	F1_Agilent5_20160401_SLAIN2_CLASP2_DSSO_XL_SCX_f30.mgf	12989	5	3169.49	2	TSNTQVDSVKSSR	10	696	>sp|Q9P270|SLAI2_HUMAN SLAIN motif-containing protein 2 OS=Homo sapiens GN=SLAIN2 PE=1 SV=2	1407.7	4.46e-43	6.03e-61	TIFFKDDGNYKTR	5	123	>sp|Q9P270|SLAI2_HUMAN SLAIN motif-containing protein 2 OS=Homo sapiens GN=SLAIN2 PE=1 SV=2,>sp|O75122|CLAP2_HUMAN CLIP-associating protein 2 alpha OS=Homo sapiens GN=CLASP2 PE=1 SV=2	1603.8	4.46e-43	7.7e-63	>sp|Q9P270|SLAI2_HUMAN SLAIN motif-containing protein 2 OS=Homo sapiens GN=SLAIN2 PE=1 SV=2-705->sp|Q9P270|SLAI2_HUMAN SLAIN motif-containing protein 2 OS=Homo sapiens GN=SLAIN2 PE=1 SV=2,>sp|O75122|CLAP2_HUMAN CLIP-associating protein 2 alpha OS=Homo sapiens GN=CLASP2 PE=1 SV=2-127	1
2365-1-1-1-1-1	F1_Agilent5_20160401_SLAIN2_CLASP2_DSSO_XL_SCX_f33.mgf	12381	5	2815.44	2	SKLAQPVRR	2	828	>sp|Q9P270|SLAI2_HUMAN SLAIN motif-containing protein 2 OS=Homo sapiens GN=SLAIN2 PE=1 SV=2	1053.64	1.84e-14	8.52e-26	TIFFKDDGNYKTR	5	123	>sp|Q9P270|SLAI2_HUMAN SLAIN motif-containing protein 2 OS=Homo sapiens GN=SLAIN2 PE=1 SV=2,>sp|O75122|CLAP2_HUMAN CLIP-associating protein 2 alpha OS=Homo sapiens GN=CLASP2 PE=1 SV=2	1603.8	6.04e-58	6.04e-58	>sp|Q9P270|SLAI2_HUMAN SLAIN motif-containing protein 2 OS=Homo sapiens GN=SLAIN2 PE=1 SV=2-829->sp|Q9P270|SLAI2_HUMAN SLAIN motif-containing protein 2 OS=Homo sapiens GN=SLAIN2 PE=1 SV=2,>sp|O75122|CLAP2_HUMAN CLIP-associating protein 2 alpha OS=Homo sapiens GN=CLASP2 PE=1 SV=2-127	1
3692-1-1-1-1-1	F1_Agilent5_20160401_SLAIN2_CLASP2_DSSO_XL_SCX_f30.mgf	18825	5	3459.7	6	TIFFKDDGNYKTR	5	123	>sp|Q9P270|SLAI2_HUMAN SLAIN motif-containing protein 2 OS=Homo sapiens GN=SLAIN2 PE=1 SV=2,>sp|O75122|CLAP2_HUMAN CLIP-associating protein 2 alpha OS=Homo sapiens GN=CLASP2 PE=1 SV=2	1603.8	2.99e-15	6.35e-31	GFPLGLSAKSGGGPGSGPR	9	342	>sp|Q9P270|SLAI2_HUMAN SLAIN motif-containing protein 2 OS=Homo sapiens GN=SLAIN2 PE=1 SV=2	1697.88	4.52e-39	2.14e-61	>sp|Q9P270|SLAI2_HUMAN SLAIN motif-containing protein 2 OS=Homo sapiens GN=SLAIN2 PE=1 SV=2-350->sp|Q9P270|SLAI2_HUMAN SLAIN motif-containing protein 2 OS=Homo sapiens GN=SLAIN2 PE=1 SV=2,>sp|O75122|CLAP2_HUMAN CLIP-associating protein 2 alpha OS=Homo sapiens GN=CLASP2 PE=1 SV=2-127	1
2737-1-1-1-2-1	F1_Agilent5_20160401_SLAIN2_CLASP2_DSSO_XL_SCX_f31.mgf	15139	4	2680.32	1	NGIKVNFK	4	185	>sp|Q9P270|SLAI2_HUMAN SLAIN motif-containing protein 2 OS=Homo sapiens GN=SLAIN2 PE=1 SV=2,>sp|O75122|CLAP2_HUMAN CLIP-associating protein 2 alpha OS=Homo sapiens GN=CLASP2 PE=1 SV=2	918.529	3.18e-12	1.5e-24	TIFFKDDGNYKTR	11	123	>sp|Q9P270|SLAI2_HUMAN SLAIN motif-containing protein 2 OS=Homo sapiens GN=SLAIN2 PE=1 SV=2,>sp|O75122|CLAP2_HUMAN CLIP-associating protein 2 alpha OS=Homo sapiens GN=CLASP2 PE=1 SV=2	1603.8	9.21e-11	8.74e-28	>sp|Q9P270|SLAI2_HUMAN SLAIN motif-containing protein 2 OS=Homo sapiens GN=SLAIN2 PE=1 SV=2,>sp|O75122|CLAP2_HUMAN CLIP-associating protein 2 alpha OS=Homo sapiens GN=CLASP2 PE=1 SV=2-133->sp|Q9P270|SLAI2_HUMAN SLAIN motif-containing protein 2 OS=Homo sapiens GN=SLAIN2 PE=1 SV=2,>sp|O75122|CLAP2_HUMAN CLIP-associating protein 2 alpha OS=Homo sapiens GN=CLASP2 PE=1 SV=2-188	1	15.4
2522-1-1-1-2-1	F1_Agilent5_20160401_SLAIN2_CLASP2_DSSO_XL_SCX_f31.mgf	14343	4	2618.34	1	KLQELVK	1	292	>sp|Q9P270|SLAI2_HUMAN SLAIN motif-containing protein 2 OS=Homo sapiens GN=SLAIN2 PE=1 SV=2	856.538	6.36e-14	2.42e-24	TIFFKDDGNYKTR	11	123	>sp|Q9P270|SLAI2_HUMAN SLAIN motif-containing protein 2 OS=Homo sapiens GN=SLAIN2 PE=1 SV=2,>sp|O75122|CLAP2_HUMAN CLIP-associating protein 2 alpha OS=Homo sapiens GN=CLASP2 PE=1 SV=2	1603.8	2.44e-34	5.49e-54	>sp|Q9P270|SLAI2_HUMAN SLAIN motif-containing protein 2 OS=Homo sapiens GN=SLAIN2 PE=1 SV=2-292->sp|Q9P270|SLAI2_HUMAN SLAIN motif-containing protein 2 OS=Homo sapiens GN=SLAIN2 PE=1 SV=2,>sp|O75122|CLAP2_HUMAN CLIP-associating protein 2 alpha OS=Homo sapiens GN=CLASP2 PE=1 SV=2-133	1
2002-1-1-1-2-1	F1_Agilent5_20160401_SLAIN2_CLASP2_DSSO_XL_SCX_f33.mgf	10833	5	3111.51	2	NSPRPSPKQSPR	8	624	>sp|Q9P270|SLAI2_HUMAN SLAIN motif-containing protein 2 OS=Homo sapiens GN=SLAIN2 PE=1 SV=2	1349.72	3.23e-25	3.23e-25	TIFFKDDGNYKTR	11	123	>sp|Q9P270|SLAI2_HUMAN SLAIN motif-containing protein 2 OS=Homo sapiens GN=SLAIN2 PE=1 SV=2,>sp|O75122|CLAP2_HUMAN CLIP-associating protein 2 alpha OS=Homo sapiens GN=CLASP2 PE=1 SV=2	1603.8	2.19e-55	2.39e-72	>sp|Q9P270|SLAI2_HUMAN SLAIN motif-containing protein 2 OS=Homo sapiens GN=SLAIN2 PE=1 SV=2-631->sp|Q9P270|SLAI2_HUMAN SLAIN motif-containing protein 2 OS=Homo sapiens GN=SLAIN2 PE=1 SV=2,>sp|O75122|CLAP2_HUMAN CLIP-associating protein 2 alpha OS=Homo sapiens GN=CLASP2 PE=1 SV=2-133	1
2249-1-1-1-2-1	F1_Agilent5_20160401_SLAIN2_CLASP2_DSSO_XL_SCX_f30.mgf	12665	4	3169.49	2	TSNTQVDSVKSSR	10	696	>sp|Q9P270|SLAI2_HUMAN SLAIN motif-containing protein 2 OS=Homo sapiens GN=SLAIN2 PE=1 SV=2	1407.7	9.35e-25	1.41e-39	TIFFKDDGNYKTR	11	123	>sp|Q9P270|SLAI2_HUMAN SLAIN motif-containing protein 2 OS=Homo sapiens GN=SLAIN2 PE=1 SV=2,>sp|O75122|CLAP2_HUMAN CLIP-associating protein 2 alpha OS=Homo sapiens GN=CLASP2 PE=1 SV=2	1603.8	6.38e-07	5.45e-24	>sp|Q9P270|SLAI2_HUMAN SLAIN motif-containing protein 2 OS=Homo sapiens GN=SLAIN2 PE=1 SV=2-705->sp|Q9P270|SLAI2_HUMAN SLAIN motif-containing protein 2 OS=Homo sapiens GN=SLAIN2 PE=1 SV=2,>sp|O75122|CLAP2_HUMAN CLIP-associating protein 2 alpha OS=Homo sapiens GN=CLASP2 PE=1 SV=2-133	1
2297-1-1-1-2-1	F1_Agilent5_20160401_SLAIN2_CLASP2_DSSO_XL_SCX_f33.mgf	12139	5	2815.44	5	SKLAQPVRR	2	828	>sp|Q9P270|SLAI2_HUMAN SLAIN motif-containing protein 2 OS=Homo sapiens GN=SLAIN2 PE=1 SV=2	1053.64	9.52e-20	2.55e-32	TIFFKDDGNYKTR	11	123	>sp|Q9P270|SLAI2_HUMAN SLAIN motif-containing protein 2 OS=Homo sapiens GN=SLAIN2 PE=1 SV=2,>sp|O75122|CLAP2_HUMAN CLIP-associating protein 2 alpha OS=Homo sapiens GN=CLASP2 PE=1 SV=2	1603.8	2.58e-56	1.95e-73	>sp|Q9P270|SLAI2_HUMAN SLAIN motif-containing protein 2 OS=Homo sapiens GN=SLAIN2 PE=1 SV=2-829->sp|Q9P270|SLAI2_HUMAN SLAIN motif-containing protein 2 OS=Homo sapiens GN=SLAIN2 PE=1 SV=2,>sp|O75122|CLAP2_HUMAN CLIP-associating protein 2 alpha OS=Homo sapiens GN=CLASP2 PE=1 SV=2-133	1
2475-1-1-1-1-1	F1_Agilent5_20160401_SLAIN2_CLASP2_DSSO_XL_SCX_f24.mgf	14769	4	2187.05	3	DDGNYKTR	6	128	>sp|Q9P270|SLAI2_HUMAN SLAIN motif-containing protein 2 OS=Homo sapiens GN=SLAIN2 PE=1 SV=2,>sp|O75122|CLAP2_HUMAN CLIP-associating protein 2 alpha OS=Homo sapiens GN=CLASP2 PE=1 SV=2	967.436	4.15e-38	5.07e-52	IELKGIDFK	4	149	>sp|Q9P270|SLAI2_HUMAN SLAIN motif-containing protein 2 OS=Homo sapiens GN=SLAIN2 PE=1 SV=2,>sp|O75122|CLAP2_HUMAN CLIP-associating protein 2 alpha OS=Homo sapiens GN=CLASP2 PE=1 SV=2	1061.61	1.22e-41	6.82e-55	>sp|Q9P270|SLAI2_HUMAN SLAIN motif-containing protein 2 OS=Homo sapiens GN=SLAIN2 PE=1 SV=2,>sp|O75122|CLAP2_HUMAN CLIP-associating protein 2 alpha OS=Homo sapiens GN=CLASP2 PE=1 SV=2-133->sp|Q9P270|SLAI2_HUMAN SLAIN motif-containing protein 2 OS=Homo sapiens GN=SLAIN2 PE=1 SV=2,>sp|O75122|CLAP2_HUMAN CLIP-associating protein 2 alpha OS=Homo sapiens GN=CLASP2 PE=1 SV=2-152	1	5.4
3558-1-2-1-1-1	F1_Agilent5_20160401_SLAIN2_CLASP2_DSSO_XL_SCX_f30.mgf	18363	5	3459.68	4	TIFFKDDGNYKTR	11	123	>sp|Q9P270|SLAI2_HUMAN SLAIN motif-containing protein 2 OS=Homo sapiens GN=SLAIN2 PE=1 SV=2,>sp|O75122|CLAP2_HUMAN CLIP-associating protein 2 alpha OS=Homo sapiens GN=CLASP2 PE=1 SV=2	1603.8	2.42e-19	5.45e-36	GFPLGLSAKSGGGPGSGPR	9	342	>sp|Q9P270|SLAI2_HUMAN SLAIN motif-containing protein 2 OS=Homo sapiens GN=SLAIN2 PE=1 SV=2	1697.88	7.61e-28	9.04e-58	>sp|Q9P270|SLAI2_HUMAN SLAIN motif-containing protein 2 OS=Homo sapiens GN=SLAIN2 PE=1 SV=2-350->sp|Q9P270|SLAI2_HUMAN SLAIN motif-containing protein 2 OS=Homo sapiens GN=SLAIN2 PE=1 SV=2,>sp|O75122|CLAP2_HUMAN CLIP-associating protein 2 alpha OS=Homo sapiens GN=CLASP2 PE=1 SV=2-133	1
2737-1-1-1-2-1	F1_Agilent5_20160401_SLAIN2_CLASP2_DSSO_XL_SCX_f31.mgf	15139	4	2680.32	1	NGIKVNFK	4	185	>sp|Q9P270|SLAI2_HUMAN SLAIN motif-containing protein 2 OS=Homo sapiens GN=SLAIN2 PE=1 SV=2,>sp|O75122|CLAP2_HUMAN CLIP-associating protein 2 alpha OS=Homo sapiens GN=CLASP2 PE=1 SV=2	918.529	3.18e-12	1.5e-24	TIFFKDDGNYKTR	11	123	>sp|Q9P270|SLAI2_HUMAN SLAIN motif-containing protein 2 OS=Homo sapiens GN=SLAIN2 PE=1 SV=2,>sp|O75122|CLAP2_HUMAN CLIP-associating protein 2 alpha OS=Homo sapiens GN=CLASP2 PE=1 SV=2	1603.8	9.21e-11	8.74e-28	>sp|Q9P270|SLAI2_HUMAN SLAIN motif-containing protein 2 OS=Homo sapiens GN=SLAIN2 PE=1 SV=2,>sp|O75122|CLAP2_HUMAN CLIP-associating protein 2 alpha OS=Homo sapiens GN=CLASP2 PE=1 SV=2-133->sp|Q9P270|SLAI2_HUMAN SLAIN motif-containing protein 2 OS=Homo sapiens GN=SLAIN2 PE=1 SV=2,>sp|O75122|CLAP2_HUMAN CLIP-associating protein 2 alpha OS=Homo sapiens GN=CLASP2 PE=1 SV=2-188	1
2186-1-1-1-1-1	F1_Agilent5_20160401_SLAIN2_CLASP2_DSSO_XL_SCX_f26.mgf	12757	4	1933.07	1	KLQELVK	1	292	>sp|Q9P270|SLAI2_HUMAN SLAIN motif-containing protein 2 OS=Homo sapiens GN=SLAIN2 PE=1 SV=2	856.538	9.53e-08	3.63e-18	NGIKVNFK	4	185	>sp|Q9P270|SLAI2_HUMAN SLAIN motif-containing protein 2 OS=Homo sapiens GN=SLAIN2 PE=1 SV=2,>sp|O75122|CLAP2_HUMAN CLIP-associating protein 2 alpha OS=Homo sapiens GN=CLASP2 PE=1 SV=2	918.529	1.79e-17	1.79e-17	>sp|Q9P270|SLAI2_HUMAN SLAIN motif-containing protein 2 OS=Homo sapiens GN=SLAIN2 PE=1 SV=2-292->sp|Q9P270|SLAI2_HUMAN SLAIN motif-containing protein 2 OS=Homo sapiens GN=SLAIN2 PE=1 SV=2,>sp|O75122|CLAP2_HUMAN CLIP-associating protein 2 alpha OS=Homo sapiens GN=CLASP2 PE=1 SV=2-188	1
2905-1-1-1-1-1	F1_Agilent5_20160401_SLAIN2_CLASP2_DSSO_XL_SCX_f31.mgf	15752	5	2537.27	6	VNFKIR	4	189	>sp|Q9P270|SLAI2_HUMAN SLAIN motif-containing protein 2 OS=Homo sapiens GN=SLAIN2 PE=1 SV=2,>sp|O75122|CLAP2_HUMAN CLIP-associating protein 2 alpha OS=Homo sapiens GN=CLASP2 PE=1 SV=2	775.47	4.33e-16	5.65e-28	TIFFKDDGNYKTR	5	123	>sp|Q9P270|SLAI2_HUMAN SLAIN motif-containing protein 2 OS=Homo sapiens GN=SLAIN2 PE=1 SV=2,>sp|O75122|CLAP2_HUMAN CLIP-associating protein 2 alpha OS=Homo sapiens GN=CLASP2 PE=1 SV=2	1603.8	1.29e-48	4.83e-69	>sp|Q9P270|SLAI2_HUMAN SLAIN motif-containing protein 2 OS=Homo sapiens GN=SLAIN2 PE=1 SV=2,>sp|O75122|CLAP2_HUMAN CLIP-associating protein 2 alpha OS=Homo sapiens GN=CLASP2 PE=1 SV=2-127->sp|Q9P270|SLAI2_HUMAN SLAIN motif-containing protein 2 OS=Homo sapiens GN=SLAIN2 PE=1 SV=2,>sp|O75122|CLAP2_HUMAN CLIP-associating protein 2 alpha OS=Homo sapiens GN=CLASP2 PE=1 SV=2-192	1
2384-1-1-1-1-1	F1_Agilent5_20160401_SLAIN2_CLASP2_DSSO_XL_SCX_f27.mgf	12693	4	1790.01	1	VNFKIR	4	189	>sp|Q9P270|SLAI2_HUMAN SLAIN motif-containing protein 2 OS=Homo sapiens GN=SLAIN2 PE=1 SV=2,>sp|O75122|CLAP2_HUMAN CLIP-associating protein 2 alpha OS=Homo sapiens GN=CLASP2 PE=1 SV=2	775.47	1.27e-24	1.27e-24	KLQELVK	1	292	>sp|Q9P270|SLAI2_HUMAN SLAIN motif-containing protein 2 OS=Homo sapiens GN=SLAIN2 PE=1 SV=2	856.538	2.88e-17	6e-30	>sp|Q9P270|SLAI2_HUMAN SLAIN motif-containing protein 2 OS=Homo sapiens GN=SLAIN2 PE=1 SV=2-292->sp|Q9P270|SLAI2_HUMAN SLAIN motif-containing protein 2 OS=Homo sapiens GN=SLAIN2 PE=1 SV=2,>sp|O75122|CLAP2_HUMAN CLIP-associating protein 2 alpha OS=Homo sapiens GN=CLASP2 PE=1 SV=2-192	1
